# Supplementary material for: Effects of Light on the Fruiting Body Color and Differentially Expressed Genes in Flammulina velutipes
Source: J Fungi (Basel). 2024 May 22;10(6):372. doi: 10.3390/jof10060372 (PMC11204606; doi:10.3390/jof10060372)
Supplement: Supplementary file 1 [file jof-10-00372-s001.zip]

Archive with 5 entries (5 files):
- Table S5.xlsx
- Table S1.xlsx
- Table S2.xlsx
- Table S3.xlsx
- Table S4.xlsx
