# Supplementary material for: Effects of Light on the Fruiting Body Color and Differentially Expressed Genes in Flammulina velutipes
Source: J Fungi (Basel). 2024 May 22;10(6):372. doi: 10.3390/jof10060372 (PMC11204606; doi:10.3390/jof10060372)
Supplement: Supplementary file 1 [file jof-10-00372-s001.zip › Table S5.xlsx]

## Sheet: Table S5
Table S5. List of hub genes identified in this study.
Gene ID	Connectivity												Pfam		KEGG
	Betweenness	BottleNeck	Closeness	ClusteringCoefficient	Degree	DMNC	EcCentricity	EPC	MCC	MNC	Radiality	Stress	ID	Description	ID	Description
TRINITY_DN2176_c0_g1_i14	0.22222	1	8	0.93333	6	0.66569	0.5	7.38	240	6	1.9	2	PF00155.25	Aminotransferase class I and II	K00838	aromatic amino acid aminotransferase I / 2-aminoadipate transaminase [EC:2.6.1.57 2.6.1.39 2.6.1.27 2.6.1.5]
TRINITY_DN2176_c0_g1_i24	0.22222	1	8	0.93333	6	0.66569	0.5	7.518	240	6	1.9	2	PF00155.25	Aminotransferase class I and II	K00838	aromatic amino acid aminotransferase I / 2-aminoadipate transaminase [EC:2.6.1.57 2.6.1.39 2.6.1.27 2.6.1.5]
TRINITY_DN3704_c0_g1_i1	3.55556	1	10	0.75556	10	0.67839	1	8.306	1200	10	2.3	22	PF00155.25	Aminotransferase class I and II	K00817	histidinol-phosphate aminotransferase [EC:2.6.1.9]
TRINITY_DN5155_c0_g1_i16	3.55556	1	10	0.75556	10	0.67839	1	8.345	1200	10	2.3	22	PF00155.25	Aminotransferase class I and II	K14455	aspartate aminotransferase, mitochondrial [EC:2.6.1.1]
TRINITY_DN5724_c0_g1_i3	3.55556	1	10	0.75556	10	0.67839	1	8.266	1200	10	2.3	22	PF00282.23	Pyridoxal-dependent decarboxylase conserved domain
TRINITY_DN631_c0_g1_i10	3.33333	1	9.5	0.72222	9	0.62053	0.5	8.114	600	9	2.2	20	PF00155.25	Aminotransferase class I and II	K14454	aspartate aminotransferase, cytoplasmic [EC:2.6.1.1]
TRINITY_DN631_c0_g1_i5	3.33333	1	9.5	0.72222	9	0.62053	0.5	8.099	600	9	2.2	20	PF00155.25	Aminotransferase class I and II	K14454	aspartate aminotransferase, cytoplasmic [EC:2.6.1.1]
TRINITY_DN7330_c0_g3_i11	3.55556	6	10	0.75556	10	0.67839	1	8.423	1200	10	2.3	22	PF00221.23	Aromatic amino acid lyase	K10775	phenylalanine ammonia-lyase [EC:4.3.1.24]
TRINITY_DN9451_c0_g1_i2	0.22222	1	8	0.93333	6	0.66569	0.5	7.452	240	6	1.9	2	PF00800.22	Prephenate dehydratase
TRINITY_DN9451_c0_g1_i39	0.22222	1	8	0.93333	6	0.66569	0.5	7.523	240	6	1.9	2	PF00800.22	Prephenate dehydratase
TRINITY_DN9451_c0_g1_i45	0.22222	1	8	0.93333	6	0.66569	0.5	7.286	240	6	1.9	2	PF00800.22	Prephenate dehydratase
