# Supplementary material for: Effects of Light on the Fruiting Body Color and Differentially Expressed Genes in Flammulina velutipes
Source: J Fungi (Basel). 2024 May 22;10(6):372. doi: 10.3390/jof10060372 (PMC11204606; doi:10.3390/jof10060372)
Supplement: Supplementary file 1 [file jof-10-00372-s001.zip › Table S1.xlsx]

## Sheet: Sheet1
Table S1. List of primers used in this study.
Gene ID	5'-sequence-3'
	Forward	Reverse
TRINITY_DN3502_c0_g1_i6	TTGTCGATCTCAGCCTTGGT	CAGGTGCACGTATGTTGAGG
TRINITY_DN1447_c0_g1_i1	GGAGACGAGGTTCATGGCTA	CTCCCACTACTCTAGCCAGC
TRINITY_DN6930_c0_g1_i17	CGCGAACACAAAAGTCCAGA	CTTGGTCTCTCTCGGGTGTT
TRINITY_DN5360_c0_g1_i15	CGAGTACCATTCGCCATTCC	GAGCCCTTGGAAGCAGAAAG
TRINITY_DN5015_c0_g3_i1	CGATCTACAGTCTCCCGCAT	CGCGACACTAAGAAAGGCAA
TRINITY_DN5724_c0_g1_i3	AAGCGGTGACTTGAATGCAG	GCATGCACTGAATTGGAGGT
GAPDH	GCCGTCAACAACAACATCATTCCTT	CGGAAACATCGAGGGTAGGGACA
