# Supplementary material for: Effects of Light on the Fruiting Body Color and Differentially Expressed Genes in Flammulina velutipes
Source: J Fungi (Basel). 2024 May 22;10(6):372. doi: 10.3390/jof10060372 (PMC11204606; doi:10.3390/jof10060372)
Supplement: Supplementary file 1 [file jof-10-00372-s001.zip › Table S2.xlsx]

## Sheet: RED light
Table S2. Differentially expressed genes (DEGs) in Flammulina velutipes treated with different light-emitting diodes (LEDs).
Gene ID	LED treat		baseMeanA	baseMeanB	baseMean	log2FoldChange	lfcSE	stat	pvalue	padj	FPKM						KEGG		InterPro		Pfam
	sampleA	sampleB									non_1st	non_2nd	non_3rd	red_1st	red_2nd	red_3rd	ID	Description	ID	Description	ID	Description
TRINITY_DN686_c0_g1_i2	red	non	124.252	0	62.1262	9.29959	1.23838	7.50949	5.93599e-14	4.77372e-10	0	0	0	2.98	3.19	3.15
TRINITY_DN1852_c1_g1_i5	red	non	62.9792	0	31.4896	8.32033	1.58039	5.26472	1.404e-07	0.000216394	0	0	0	1.81	0.78	0.11
TRINITY_DN6885_c0_g2_i1	red	non	61.2668	0	30.6334	8.28008	1.31871	6.27892	3.40933e-10	1.09671e-06	0	0	0	1.64	1.04	2.01	K15151	mediator of RNA polymerase II transcription subunit 10	IPR019145	Mediator complex, subunit Med10	PF09748.13	Transcription factor subunit Med10 of Mediator complex
TRINITY_DN2112_c0_g1_i13	red	non	58.3351	0	29.1676	8.20924	1.29221	6.35288	2.11327e-10	8.49746e-07	0	0	0	0.97	0.84	0.91
TRINITY_DN5136_c0_g1_i25	red	non	57.7586	0	28.8793	8.19587	1.39451	5.87724	4.17169e-09	9.58535e-06	0	0	0	0.99	0.52	0.29			-	-	PF11790.12	Glycosyl hydrolase catalytic core
TRINITY_DN363_c0_g1_i12	red	non	46.0654	0	23.0327	7.86934	1.72442	4.56346	5.03163e-06	0.00622529	0	0	0	3.39	1.07	0.08
TRINITY_DN10550_c0_g1_i5	red	non	18.8147	0	9.40736	6.57524	1.52114	4.32258	1.54214e-05	0.0158055	0	0	0	0.36	0.58	0.64	K08994	ion channel-forming bestrophin family protein	IPR044669	UPF0187 family	PF01062.25	Bestrophin, RFP-TM, chloride channel
TRINITY_DN3502_c0_g1_i6	red	non	978.047	288.449	633.248	1.76281	0.335451	5.25504	1.47994e-07	0.000216394	4.62	4.13	5.47	22.72	9.59	16.55			-	-	PF04082.22	Fungal specific transcription factor domain
TRINITY_DN144_c0_g2_i4	red	non	160.433	47.056	103.744	1.76007	0.407582	4.31831	1.5723e-05	0.0158055	0.66	0.87	0.4	2.48	1.58	2.58
TRINITY_DN3976_c0_g1_i22	red	non	619.333	250.503	434.918	1.30678	0.248175	5.26557	1.39758e-07	0.000216394	4.8	4.42	3.95	13.88	8.85	10.23	K00688	glycogen phosphorylase [EC:2.4.1.1]	IPR000811	Glycosyl transferase, family 35	PF00343.24	Carbohydrate phosphorylase
TRINITY_DN686_c0_g1_i12	red	non	37.2538	132.245	84.7494	-1.82491	0.40352	-4.52248	6.11198e-06	0.00702179	3.67	3.71	2.56	1.32	0.87	0.64			IPR001810	F-box domain
TRINITY_DN1104_c0_g1_i75	red	non	0	17.934	8.96699	-6.74058	1.65721	-4.06742	4.75358e-05	0.0449745	0.67	1.04	0.2	0	0	0	K11393	U6 snRNA m6A methyltransferase [EC:2.1.1.346]	IPR017182	Methyltransferase METTL16/PsiM	PF05971.16	RNA methyltransferase
TRINITY_DN4070_c0_g1_i9	red	non	0	19.087	9.54351	-6.82403	1.49467	-4.56556	4.98159e-06	0.00622529	0.8	0.74	0.79	0	0	0			IPR043472	Macro domain-like
TRINITY_DN919_c0_g1_i84	red	non	0	34.879	17.4395	-7.69833	1.39435	-5.52108	3.36914e-08	6.77366e-05	0.49	0.94	0.85	0	0	0			IPR011333	SKP1/BTB/POZ domain superfamily
TRINITY_DN18488_c0_g2_i13	red	non	0	55.8563	27.9282	-8.37805	1.35443	-6.18566	6.18421e-10	1.65778e-06	1.15	1.74	0.71	0	0	0			-	-
TRINITY_DN4093_c0_g1_i37	red	non	0	87.957	43.9785	-9.0319	1.28859	-7.00912	2.39822e-12	1.28576e-08	1.32	1.72	0.92	0	0	0			-	-
TRINITY_DN3501_c0_g1_i73	red	non	0	128.215	64.1076	-9.57076	1.27218	-7.52311	5.34882e-14	4.77372e-10	1.78	1.45	2.77	0	0	0	K01907	acetoacetyl-CoA synthetase [EC:6.2.1.16]	-	-	PF00501.32	AMP-binding enzyme

## Sheet: Green light
Table S2. continues
Gene ID	LED treat		baseMeanA	baseMeanB	baseMean	log2FoldChange	lfcSE	stat	pvalue	padj	FPKM						KEGG		InterPro		Pfam
	sampleA	sampleB									non_1st	non_2nd	non_3rd	green_1st	green_2nd	green_3rd	ID	Description	ID	Description	ID	Description
TRINITY_DN5704_c0_g1_i47	green	non	0	42.3566	21.1783	-7.84145	1.3562	-5.78193	7.38486e-09	9.92463e-06	0.74	1.19	0.68	0	0	0	K01207	beta-N-acetylhexosaminidase [EC:3.2.1.52]	-	-	PF00933.25	Glycosyl hydrolase family 3 N terminal domain
TRINITY_DN6755_c0_g1_i4	green	non	0	27.2124	13.6062	-7.19398	1.46379	-4.91463	8.89515e-07	0.000597717	1.23	0.55	0.66	0	0	0
TRINITY_DN257_c0_g1_i125	green	non	0	19.5578	9.77888	-6.72649	1.56111	-4.30879	1.64151e-05	0.00563247	0.78	1.07	0.35	0	0	0
TRINITY_DN5947_c0_g1_i23	green	non	1.35586	126.724	64.04	-6.56927	0.914353	-7.18461	6.73983e-13	1.08693e-08	0.93	1.66	0.73	0	0	0.03
TRINITY_DN4070_c0_g1_i9	green	non	0	17.5128	8.75641	-6.5621	1.51486	-4.33182	1.4788e-05	0.00541676	0.8	0.74	0.79	0	0	0			IPR043472	Macro domain-like
TRINITY_DN4809_c0_g1_i5	green	non	10.357	127.73	69.0435	-3.6046	0.917081	-3.93051	8.47653e-05	0.0193947	16.07	2.64	1.26	0.24	0.89	0.48			-	-
TRINITY_DN5022_c0_g1_i23	green	non	4.82781	48.6719	26.7499	-3.3142	0.782052	-4.23783	2.25695e-05	0.00706283	2.72	0.77	1.08	0.16	0.2	0.1			IPR012110	Thiamine pyrophosphate (TPP)-dependent enzyme	PF00205.26	Thiamine pyrophosphate enzyme, central domain
TRINITY_DN5408_c0_g1_i10	green	non	33.2577	264.267	148.762	-2.97387	0.566078	-5.25348	1.49255e-07	0.000133725	14.46	6.58	7.11	0.81	2.22	0.55			-	-	PF01822.23	WSC domain
TRINITY_DN6532_c0_g2_i1	green	non	14.501	104.195	59.3478	-2.80876	0.458725	-6.12297	9.18449e-10	2.96237e-06	6.31	7.42	7.45	0.6	1.53	0.83			-	-
TRINITY_DN1029_c0_g1_i5	green	non	76.8013	414.195	245.498	-2.42333	0.559411	-4.33192	1.47812e-05	0.00541676	16.89	9.92	4.79	0.9	3.36	1.66	K19791	iron transport multicopper oxidase	IPR045087	Multicopper oxidase	PF00394.26	Multicopper oxidase
TRINITY_DN7460_c0_g1_i17	green	non	209.279	1057.87	633.577	-2.33614	0.484882	-4.81795	1.45039e-06	0.000891034	24.06	16.68	5.61	2.8	4.33	2.12	K15279	solute carrier family 35 (GDP-fucose transporter), member C1	IPR029666	GDP-fucose transporter
TRINITY_DN5015_c0_g3_i1	green	non	48.5231	234.354	141.438	-2.261	0.566109	-3.99394	6.49853e-05	0.0158036	12.56	6.16	4.55	0.57	2.34	1.94
TRINITY_DN6477_c0_g1_i2	green	non	95.5804	443.578	269.579	-2.20701	0.458614	-4.81233	1.49178e-06	0.000891034	27.28	19.49	11	2.34	6.57	3.63
TRINITY_DN6441_c0_g2_i1	green	non	162.017	724.586	443.302	-2.15739	0.540497	-3.9915	6.56564e-05	0.0158036	117.66	71.12	32.88	6.46	24.87	18.67
TRINITY_DN3225_c0_g1_i5	green	non	474.542	2017.9	1246.22	-2.08696	0.372732	-5.5991	2.15473e-08	2.67302e-05	65.71	34.99	24.02	8.06	12.62	8.94			-	-	PF13632.10	Glycosyl transferase family group 2
TRINITY_DN7739_c0_g1_i106	green	non	55.1395	219.499	137.319	-1.98097	0.445845	-4.44318	8.864e-06	0.00376183	6.3	7.55	11.7	1.07	3.07	2.31			-	-	PF00578.25	AhpC/TSA family
TRINITY_DN12599_c0_g1_i3	green	non	199.945	776.183	488.064	-1.95242	0.325823	-5.99228	2.06915e-09	4.17114e-06	22.73	18.16	12.84	3.65	6.51	3.79
TRINITY_DN990_c0_g1_i4	green	non	1533.87	5841.5	3687.68	-1.9288	0.383475	-5.0298	4.90989e-07	0.000359917	351.17	216.25	110.99	48.2	76.33	55.38			-	-	PF00332.22	Glycosyl hydrolases family 17
TRINITY_DN7364_c0_g1_i1	green	non	22.0285	83.1716	52.6001	-1.92049	0.519467	-3.69703	0.000218135	0.0378265	3.74	6.72	2.45	0.98	1.08	1.38			IPR021884	Ice-binding protein	PF11999.12	Ice-binding-like
TRINITY_DN1375_c0_g1_i1	green	non	310.856	1157.62	734.239	-1.89425	0.477137	-3.97003	7.18621e-05	0.0170429	94.03	64.23	38.62	7.39	28.64	17.25			-	-
TRINITY_DN7460_c0_g1_i58	green	non	156.205	552.787	354.496	-1.82308	0.492443	-3.70213	0.000213801	0.0374779	53.3	24.37	11.15	9.21	8.12	8.05
TRINITY_DN5833_c0_g2_i2	green	non	1391.26	4537.14	2964.2	-1.70475	0.40111	-4.25009	2.13681e-05	0.00689207	172.88	110.86	67.28	21.96	53.87	32.76			-	-
TRINITY_DN6438_c0_g1_i2	green	non	134.786	425.496	280.141	-1.65393	0.272875	-6.06111	1.35182e-09	3.11439e-06	18.13	17.16	13.66	5	6.66	3.98			-	-
TRINITY_DN1609_c0_g1_i16	green	non	470.915	1478.74	974.827	-1.64863	0.412051	-4.00102	6.30689e-05	0.0156479	45.43	28.97	27.16	5.04	16.83	10.74	K19791	iron transport multicopper oxidase	IPR045087	Multicopper oxidase	PF00394.26	Multicopper oxidase
TRINITY_DN608_c0_g2_i1	green	non	46.074	141.984	94.029	-1.61726	0.434628	-3.72102	0.000198422	0.0358355	5.8	7.19	3.18	1.19	2.18	1.89			IPR027417	P-loop containing nucleoside triphosphate hydrolase	PF00350.27	Dynamin family
TRINITY_DN1447_c0_g1_i1	green	non	454.562	1361.67	908.115	-1.5818	0.307632	-5.14186	2.72026e-07	0.000230892	25.85	19.73	11.47	5.72	7.34	6.17			-	-	PF00067.26	Cytochrome P450
TRINITY_DN6879_c0_g1_i10	green	non	34.5014	102.951	68.7264	-1.58087	0.385509	-4.10072	4.11866e-05	0.0116092	1.56	2.78	2.3	0.78	0.81	0.65			IPR026705	Hid-1/Ecm30	PF12722.11	High-temperature-induced dauer-formation protein
TRINITY_DN7607_c0_g2_i1	green	non	414.561	1209.12	811.841	-1.54253	0.414739	-3.71929	0.000199787	0.0358355	27.56	21.48	10.39	4.52	10.32	5.71			-	-	PF07690.20	Major Facilitator Superfamily
TRINITY_DN3894_c0_g1_i11	green	non	1138.62	3269.67	2204.15	-1.52143	0.344646	-4.41447	1.01256e-05	0.00408238	93.81	121.65	49.43	23.71	40.97	28.14	K01569	oxalate decarboxylase [EC:4.1.1.2]	IPR017774	Bicupin, oxalate decarboxylase/oxidase	PF00190.26	Cupin
TRINITY_DN962_c0_g1_i6	green	non	631.827	1800.06	1215.94	-1.50846	0.248125	-6.07946	1.20592e-09	3.11439e-06	58.54	43.01	39.29	12.81	20.01	17.07			IPR015720	Transmembrane emp24 domain-containing protein	PF01105.28	emp24/gp25L/p24 family/GOLD
TRINITY_DN6009_c0_g1_i4	green	non	1691.08	4750.05	3220.56	-1.48929	0.294355	-5.0595	4.20348e-07	0.000322807	52.84	42.28	31.91	11.04	21.08	13.46	K10643	CCR4-NOT transcription complex subunit 4 [EC:2.3.2.27]	IPR039780	CCR4-NOT transcription complex subunit 4	PF14570.10	RING/Ubox like zinc-binding domain
TRINITY_DN8135_c0_g1_i2	green	non	395.717	1111.26	753.488	-1.48712	0.388341	-3.8294	0.000128454	0.025575	56.48	38.11	55.06	8.14	23.85	21.79
TRINITY_DN3357_c0_g1_i2	green	non	111.829	302.017	206.923	-1.42884	0.391471	-3.64992	0.000262327	0.0436139	7.5	6.31	5.06	2.3	3.47	1.29			-	-	PF08487.14	Vault protein inter-alpha-trypsin domain
TRINITY_DN5360_c0_g1_i15	green	non	241.044	639.031	440.037	-1.40225	0.359786	-3.89746	9.72057e-05	0.0211843	28.39	24.77	22.81	4.88	13.42	10.58			-	-	PF00067.26	Cytochrome P450
TRINITY_DN1521_c0_g1_i12	green	non	832.153	2170.65	1501.4	-1.38183	0.299852	-4.60836	4.05849e-06	0.00204535	29.99	28.04	20.22	6.41	13.56	10.24			-	-	PF13632.10	Glycosyl transferase family group 2
TRINITY_DN5234_c0_g1_i1	green	non	519.231	1345.96	932.594	-1.37252	0.310233	-4.42417	9.68143e-06	0.00400339	48.31	39.64	24.91	11.35	19.26	13.29	K18581	unsaturated chondroitin disaccharide hydrolase [EC:3.2.1.180]	IPR012341	Six-hairpin glycosidase-like superfamily
TRINITY_DN840_c0_g2_i1	green	non	290.01	741.546	515.778	-1.35263	0.344289	-3.92876	8.53862e-05	0.0193947	35.28	28.73	14.91	8.48	12.74	9.91	K01501	nitrilase [EC:3.5.5.1]	IPR044149	Nitrilase/Cyanide hydratase	PF00795.26	Carbon-nitrogen hydrolase
TRINITY_DN1913_c0_g1_i11	green	non	972.649	2463.22	1717.93	-1.33918	0.308389	-4.34251	1.40866e-05	0.0054089	50.1	28.28	38.21	10.52	20.54	15.42			IPR026270	Signal recognition particle, SRP72 subunit
TRINITY_DN8135_c0_g1_i4	green	non	1419.78	3479.5	2449.64	-1.29219	0.309755	-4.17165	3.02406e-05	0.00872882	231.83	170.82	195.46	51.47	119.42	75.07			-	-
TRINITY_DN4875_c0_g2_i1	green	non	223.901	547.224	385.562	-1.28512	0.303395	-4.2358	2.27734e-05	0.00706283	53.44	40.32	30.94	13.46	22.25	15.77			IPR008253	Marvel domain
TRINITY_DN8409_c0_g1_i2	green	non	281.524	685.214	483.369	-1.27973	0.306027	-4.18175	2.89275e-05	0.00863916	48.7	34.7	27.94	11.17	19.5	15.47			-	-	PF00168.34	C2 domain
TRINITY_DN4774_c0_g1_i2	green	non	191.133	460.696	325.915	-1.26549	0.326285	-3.87846	0.000105119	0.0226033	27.34	14.17	15	6.53	8.71	8.45	K22494	CFEM-containing surface protein	-	-	PF05730.15	CFEM domain
TRINITY_DN2066_c0_g1_i11	green	non	1705.42	4074.69	2890.05	-1.25598	0.308279	-4.07416	4.61817e-05	0.0122656	186.55	146.04	98.56	47.72	83.7	50.59
TRINITY_DN2867_c0_g1_i17	green	non	493.442	1171.15	832.298	-1.24532	0.26452	-4.70784	2.50361e-06	0.00144199	29.74	19.26	16.97	8.6	10.82	8.67			-	-	PF07690.20	Major Facilitator Superfamily
TRINITY_DN5220_c0_g1_i29	green	non	2450.86	5742.81	4096.83	-1.22804	0.325651	-3.77104	0.000162571	0.0312118	77.9	57.55	45.54	15.02	32.1	30.79			-	-	PF01565.27	FAD binding domain
TRINITY_DN6930_c0_g1_i17	green	non	19746.9	46194.3	32970.6	-1.22602	0.261991	-4.67963	2.87397e-06	0.00154495	613.95	506.21	430.09	149.76	277.58	240.81	K07824	benzoate 4-monooxygenase [EC:1.14.14.92]	-	-	PF00067.26	Cytochrome P450
TRINITY_DN3995_c0_g1_i2	green	non	1461.08	3342.66	2401.87	-1.19345	0.305391	-3.90795	9.30838e-05	0.0205639	255.29	223.71	147.17	59.15	101.01	115.85			IPR018466	Yeast cell wall synthesis Kre9/Knh1-like, N-terminal
TRINITY_DN7851_c0_g1_i3	green	non	5502.46	12418.9	8960.66	-1.17417	0.211217	-5.55905	2.71241e-08	3.09261e-05	352.65	287.94	239.03	118.19	156.85	118.15	K00521	ferric-chelate reductase [EC:1.16.1.7]	-	-	PF01794.23	Ferric reductase like transmembrane component
TRINITY_DN5408_c0_g1_i19	green	non	451.889	998.414	725.152	-1.14074	0.196956	-5.79188	6.96036e-09	9.92463e-06	16.71	16.7	16.61	5.9	8.46	8.44	K22278	peptidoglycan-N-acetylglucosamine deacetylase [EC:3.5.1.104]	-	-	PF01822.23	WSC domain
TRINITY_DN8523_c0_g2_i10	green	non	134.018	276.296	205.157	-1.04689	0.255785	-4.09287	4.26068e-05	0.0116461	15.24	12.48	10.51	7.12	5.39	6.18	K07106	N-acetylmuramic acid 6-phosphate etherase [EC:4.2.1.126]	IPR005488	N-acetylmuramic acid 6-phosphate etherase MurQ
TRINITY_DN9348_c0_g1_i10	green	non	102.014	211.865	156.94	-1.04544	0.275836	-3.79008	0.000150597	0.0292611	5.04	4.13	3.97	1.72	2.58	2.09
TRINITY_DN3541_c0_g1_i11	green	non	1032.82	2073.93	1553.38	-1.00514	0.231109	-4.3492	1.36634e-05	0.00537437	66.2	86.69	71.39	34.58	48.34	29.51
TRINITY_DN8405_c0_g1_i34	green	non	600.275	299.579	449.927	1.00332	0.272256	3.68522	0.000228508	0.038387	13.9	10.82	7.16	22.7	21.87	19.94			IPR021109	Aspartic peptidase domain superfamily	PF00026.27	Eukaryotic aspartyl protease
TRINITY_DN26637_c1_g1_i15	green	non	2327.19	998.468	1662.83	1.22108	0.220063	5.54879	2.87649e-08	3.09261e-05	14.86	12.52	9.3	26.18	27.17	32.93	K01196	glycogen debranching enzyme [EC:2.4.1.25 3.2.1.33]	IPR010401	Glycogen debranching enzyme	PF14701.10	Glycogen debranching enzyme, glucanotransferase domain
TRINITY_DN7581_c0_g1_i10	green	non	933.29	363.722	648.506	1.35767	0.25532	5.31751	1.05195e-07	9.97928e-05	7.99	9.64	10.26	32.5	19.72	19.92
TRINITY_DN2979_c0_g1_i12	green	non	404.718	155.954	280.336	1.37293	0.279085	4.91939	8.68147e-07	0.000597717	9.22	10.83	6.79	19.89	20.95	29.45
TRINITY_DN1190_c0_g1_i79	green	non	170.125	64.1715	117.148	1.40911	0.366874	3.84087	0.000122601	0.0247149	2.06	1.34	1.61	5.81	3.02	4.64			-	-	PF00153.31	Mitochondrial carrier protein
TRINITY_DN19339_c0_g1_i1	green	non	99.9837	31.073	65.5283	1.6742	0.422136	3.96603	7.30798e-05	0.0170806	1.53	2.7	2.81	8.48	5.29	9.04
TRINITY_DN7428_c0_g1_i3	green	non	91.3931	26.6249	59.009	1.76418	0.413523	4.26621	1.98821e-05	0.00667996	0.63	1.06	1.05	3.99	2.56	2.88
TRINITY_DN4778_c0_g1_i43	green	non	180.873	51.7702	116.321	1.79467	0.440617	4.07309	4.63943e-05	0.0122656	0.87	1.53	0.66	2.7	2.91	5.13			-	-
TRINITY_DN22917_c0_g2_i5	green	non	59.172	16.187	37.6795	1.87509	0.505036	3.71278	0.000204996	0.0363293	0.51	0.37	0.18	1.26	1.43	1.22			IPR045967	Domain of unknown function DUF5923	PF19343.3	Family of unknown function (DUF5923)
TRINITY_DN10850_c0_g1_i4	green	non	56.6942	14.4865	35.5904	1.94791	0.536238	3.63254	0.000280642	0.0461828	0.22	0.5	0.29	1.04	1.69	1.22	K26141	Xaa-Arg dipeptidase [EC:3.4.13.4]	-	-	PF07687.18	Peptidase dimerisation domain
TRINITY_DN3596_c0_g1_i19	green	non	266.194	64.5025	165.348	2.04219	0.448859	4.54974	5.37135e-06	0.00247496	2.38	4.23	3.73	6.97	15.2	20.82
TRINITY_DN3502_c0_g1_i6	green	non	1163.15	264.631	713.892	2.13593	0.336223	6.35273	2.11532e-10	8.52846e-07	4.62	4.13	5.47	32.21	13.19	17.8			-	-	PF04082.22	Fungal specific transcription factor domain
TRINITY_DN9356_c0_g1_i17	green	non	87.2243	18.9923	53.1083	2.20967	0.571029	3.86964	0.000108998	0.0228288	0.73	0.6	1.09	2.04	3.02	6.11			-	-	PF08240.16	Alcohol dehydrogenase GroES-like domain
TRINITY_DN5408_c0_g1_i12	green	non	189.952	31.0902	110.521	2.61088	0.687846	3.79574	0.000147203	0.0289505	0.28	1.02	2.89	12.04	6.39	7.22			-	-	PF08546.15	Ketopantoate reductase PanE/ApbA C terminal
TRINITY_DN2918_c0_g1_i30	green	non	690.612	70.4753	380.544	3.28478	0.552859	5.94145	2.82517e-09	5.0624e-06	1.12	3.06	1.17	14.1	7.46	31.34	K08139	MFS transporter, SP family, sugar:H+ symporter	-	-	PF00083.28	Sugar (and other) transporter
TRINITY_DN5779_c0_g2_i2	green	non	56.1266	1.07889	28.6028	5.8091	1.0666	5.44638	5.14043e-08	5.18123e-05	0	0	0.1	2.89	1.65	1.44			IPR032675	Leucine-rich repeat domain superfamily
TRINITY_DN2907_c0_g2_i4	green	non	15.9966	0	7.99832	6.47041	1.67093	3.87234	0.000107793	0.0228288	0	0	0	0.14	0.39	0.66			-	-	PF07690.20	Major Facilitator Superfamily
TRINITY_DN6747_c0_g1_i106	green	non	22.0293	0	11.0146	6.93081	1.54283	4.49226	7.04711e-06	0.00307159	0	0	0	0.37	0.51	0.16			-	-	PF04082.22	Fungal specific transcription factor domain
TRINITY_DN3505_c0_g2_i10	green	non	37.9192	0	18.9596	7.71333	1.50578	5.12247	3.01558e-07	0.000243161	0	0	0	0.36	0.64	1.76
TRINITY_DN363_c0_g1_i12	green	non	56.0752	0	28.0376	8.27524	1.43047	5.78499	7.25155e-09	9.92463e-06	0	0	0	2.97	2.4	0.65
TRINITY_DN5136_c0_g1_i25	green	non	69.9254	0	34.9627	8.59628	1.28826	6.67277	2.51026e-11	1.34943e-07	0	0	0	0.62	0.76	0.97			-	-	PF11790.12	Glycosyl hydrolase catalytic core
TRINITY_DN2112_c0_g1_i13	green	non	117.372	0	58.6859	9.33839	1.3887	6.72454	1.76151e-11	1.34943e-07	0	0	0	3.91	0.78	1.28

## Sheet: Blue light
Table S2. continues
Gene ID	LED treat		baseMeanA	baseMeanB	baseMean	log2FoldChange	lfcSE	stat	pvalue	padj	FPKM						KEGG		InterPro		Pfam
	sampleA	sampleB									non_1st	non_2nd	non_3rd	blue_1st	blue_2nd	blue_3rd	ID	Description	ID	Description	ID	Description
TRINITY_DN6015_c0_g1_i17	blue	non	0.322377	54.7901	27.5562	-7.20209	1.301	-5.53582	3.09775e-08	8.42011e-06	1.32	1.69	1.02	0.03	0	0	K22684	metacaspase-1 [EC:3.4.22.-]	-	-	PF00656.26	Caspase domain
TRINITY_DN13351_c0_g1_i28	blue	non	0	24.8192	12.4096	-7.01756	1.51709	-4.62567	3.73392e-06	0.000539467	0.85	0.59	0.24	0	0	0			-	-	PF00067.26	Cytochrome P450
TRINITY_DN6483_c0_g1_i11	blue	non	0.758533	32.7768	16.7677	-5.53041	1.28183	-4.31448	1.5998e-05	0.00158457	1.1	0.57	1.45	0	0.06	0
TRINITY_DN5408_c0_g1_i10	blue	non	7.41785	255.605	131.511	-5.09312	0.726908	-7.00655	2.4427e-12	1.86541e-09	14.46	6.58	7.11	0.17	0	0.64			-	-	PF01822.23	WSC domain
TRINITY_DN8653_c0_g2_i41	blue	non	24.2012	369.502	196.852	-3.92724	0.415045	-9.46221	3.01494e-21	1.61168e-17	21.35	29.14	12.12	1.87	1.04	1.21
TRINITY_DN8653_c0_g2_i13	blue	non	365.402	4830.07	2597.73	-3.72441	0.810245	-4.59664	4.29357e-06	0.000603999	114.56	483.22	86.86	25.23	12.6	13.92			-	-
TRINITY_DN1748_c0_g1_i11	blue	non	4708.32	60131.5	32419.9	-3.67479	0.318615	-11.5336	8.9291e-31	1.43196e-26	1343.83	767.47	522.94	85.49	60.04	61.08			IPR021622	Afadin/alpha-actinin-binding	PF11559.12	Afadin- and alpha -actinin-Binding
TRINITY_DN7211_c0_g2_i4	blue	non	1.74481	21.0536	11.3992	-3.59497	1.01662	-3.53621	0.000405916	0.0216989	1.57	0.8	0.59	0.09	0.11	0.05
TRINITY_DN5408_c0_g1_i22	blue	non	7.22728	80.0699	43.6486	-3.46489	0.763565	-4.53779	5.68477e-06	0.000746364	4.07	1.89	0.77	0.13	0.14	0.33	K22278	peptidoglycan-N-acetylglucosamine deacetylase [EC:3.5.1.104]	-	-	PF01822.23	WSC domain
TRINITY_DN4809_c0_g1_i5	blue	non	11.724	123.308	67.5158	-3.39189	0.977504	-3.46995	0.000520551	0.0260878	16.07	2.64	1.26	0.19	0.29	1.37			-	-
TRINITY_DN6532_c0_g2_i1	blue	non	9.59714	100.984	55.2906	-3.38827	0.432865	-7.82755	4.97487e-15	7.42906e-12	6.31	7.42	7.45	0.81	0.56	0.64			-	-
TRINITY_DN1029_c0_g1_i5	blue	non	40.0577	401.069	220.563	-3.32252	0.44731	-7.42778	1.10437e-13	1.04181e-10	16.89	9.92	4.79	1.12	1.02	1.03	K19791	iron transport multicopper oxidase	IPR045087	Multicopper oxidase	PF00394.26	Multicopper oxidase
TRINITY_DN6025_c0_g1_i1	blue	non	107.641	1019.28	563.459	-3.24215	0.42274	-7.66937	1.7284e-14	2.13218e-11	68.59	36.02	18.98	4.28	3.47	5.33
TRINITY_DN9309_c0_g1_i1	blue	non	99.6493	853.695	476.672	-3.09693	0.391107	-7.91837	2.40642e-15	4.28796e-12	74.85	41.72	25.38	7.1	4.69	4.81
TRINITY_DN15408_c0_g1_i2	blue	non	5.97514	48.546	27.2606	-3.00187	0.859724	-3.49166	0.000480025	0.0248328	1.39	0.87	2.19	0.27	0	0.29	K03469	ribonuclease HI [EC:3.1.26.4]	-	-	PF00075.28	RNase H
TRINITY_DN6477_c0_g1_i2	blue	non	53.6394	429.707	241.673	-2.99979	0.37124	-8.08046	6.45215e-16	1.29341e-12	27.28	19.49	11	2.52	1.98	2.69
TRINITY_DN5240_c0_g1_i20	blue	non	36.9847	276.451	156.718	-2.89897	0.567886	-5.10483	3.31086e-07	6.47515e-05	16.49	6.16	3.17	1.45	0.96	1.06	K21631	Gti1/Pac2 family transcription factor	IPR018608	Gti1/Pac2 family	PF09729.13	Gti1/Pac2 family
TRINITY_DN7460_c0_g1_i17	blue	non	145.929	1025.05	585.49	-2.81358	0.474278	-5.93235	2.98623e-09	1.13432e-06	24.06	16.68	5.61	1.44	3.09	2.1	K15279	solute carrier family 35 (GDP-fucose transporter), member C1	IPR029666	GDP-fucose transporter
TRINITY_DN879_c0_g1_i8	blue	non	7.60523	52.5183	30.0618	-2.81068	0.704269	-3.99092	6.58175e-05	0.00484406	1.47	2.28	2.91	0.12	0.63	0.21
TRINITY_DN5240_c0_g1_i1	blue	non	535.629	3450.62	1993.13	-2.68711	0.376586	-7.13545	9.64699e-13	8.14257e-10	136	69.28	42.07	14.89	9.97	13.59	K21631	Gti1/Pac2 family transcription factor	IPR018608	Gti1/Pac2 family	PF09729.13	Gti1/Pac2 family
TRINITY_DN7708_c0_g2_i2	blue	non	183.612	1124.62	654.114	-2.61412	0.471358	-5.54595	2.92371e-08	8.08405e-06	71.04	36.17	14.42	8.21	6.28	5.4			-	-	PF20152.3	Family of unknown function (DUF6534)
TRINITY_DN3560_c0_g2_i1	blue	non	7.89006	48.4631	28.1766	-2.61087	0.586743	-4.44976	8.5966e-06	0.0010063	2.69	1.89	1.37	0.4	0.28	0.29
TRINITY_DN1352_c0_g2_i2	blue	non	80.5529	471.18	275.866	-2.54498	0.449633	-5.66014	1.51253e-08	4.85128e-06	19.92	8.78	6.73	2.65	1.28	2.11
TRINITY_DN1194_c0_g1_i10	blue	non	61.0503	344.526	202.788	-2.49362	0.623211	-4.00125	6.30091e-05	0.0047664	17.08	4.26	3.33	2.34	1.09	0.96			-	-	PF16010.9	Cytochrome domain of cellobiose dehydrogenase
TRINITY_DN4128_c0_g1_i19	blue	non	888.247	4984.78	2936.51	-2.48821	0.386362	-6.44011	1.1939e-10	6.60227e-08	122.77	73.28	40.4	14.93	8.89	18.35			-	-	PF01822.23	WSC domain
TRINITY_DN6441_c0_g2_i1	blue	non	127.944	701.696	414.82	-2.45452	0.46959	-5.22695	1.7233e-07	3.89248e-05	117.66	71.12	32.88	10.52	9.15	20.76
TRINITY_DN8257_c0_g1_i1	blue	non	13.5618	71.5861	42.5739	-2.39985	0.47238	-5.08034	3.76765e-07	7.02579e-05	4.03	2.81	2.5	0.46	0.6	0.71			IPR032675	Leucine-rich repeat domain superfamily
TRINITY_DN6025_c0_g2_i1	blue	non	29.4185	147.508	88.4632	-2.31954	0.679437	-3.41392	0.000640362	0.0308393	18.93	9.05	4.64	3.36	0.59	2.56			-	-
TRINITY_DN4210_c0_g1_i88	blue	non	99.7062	483.033	291.37	-2.27586	0.519677	-4.37937	1.19023e-05	0.00126409	33.98	16.46	5.9	4.2	4.08	3.4			-	-	PF20152.3	Family of unknown function (DUF6534)
TRINITY_DN7460_c0_g1_i20	blue	non	128.294	611.038	369.666	-2.25077	0.551616	-4.08032	4.49745e-05	0.00360628	15.1	9.83	2.35	2.39	1.22	2.11			IPR023213	Chloramphenicol acetyltransferase-like domain superfamily
TRINITY_DN4210_c0_g1_i75	blue	non	68.9017	322.493	195.697	-2.22623	0.525281	-4.23817	2.25354e-05	0.00210116	20.27	8.48	4.77	2.74	2.98	1.47			-	-	PF20152.3	Family of unknown function (DUF6534)
TRINITY_DN6826_c0_g1_i10	blue	non	13.865	64.8035	39.3343	-2.22075	0.493694	-4.49822	6.85238e-06	0.000858528	2.27	1.32	1.29	0.32	0.34	0.38
TRINITY_DN4398_c0_g1_i1	blue	non	57.3977	266.338	161.868	-2.2134	0.508234	-4.35508	1.33018e-05	0.00135873	8.9	5.45	2.19	0.92	0.99	1.65			IPR029058	Alpha/Beta hydrolase fold	PF00561.24	alpha/beta hydrolase fold
TRINITY_DN5015_c0_g3_i1	blue	non	49.2007	226.763	137.982	-2.20119	0.431864	-5.09695	3.4517e-07	6.58986e-05	12.56	6.16	4.55	1.79	1.46	1.81
TRINITY_DN1451_c0_g1_i1	blue	non	542.489	2493.27	1517.88	-2.19958	0.282676	-7.78125	7.181e-15	9.59681e-12	211.16	119.65	109.06	37.98	26.01	31.82			-	-
TRINITY_DN4248_c0_g1_i49	blue	non	6.67659	30.423	18.5498	-2.19094	0.666481	-3.28732	0.00101144	0.0418055	1.07	0.67	0.87	0.12	0.23	0.24	K01807	ribose 5-phosphate isomerase A [EC:5.3.1.6]	IPR004788	Ribose 5-phosphate isomerase, type A	PF06026.18	Ribose 5-phosphate isomerase A (phosphoriboisomerase A)
TRINITY_DN5015_c0_g3_i3	blue	non	32.9106	150.02	91.4651	-2.18535	0.528749	-4.13305	3.57979e-05	0.00292903	7.55	4.79	2.44	0.93	0.66	1.65
TRINITY_DN16206_c0_g2_i5	blue	non	46.1838	209.959	128.072	-2.18299	0.477342	-4.57322	4.80288e-06	0.000663999	10.33	6.28	2.8	1.59	1.35	1.36			-	-	PF00067.26	Cytochrome P450
TRINITY_DN1609_c0_g1_i16	blue	non	324.97	1431.48	878.225	-2.13767	0.286005	-7.47424	7.76533e-14	8.24083e-11	45.43	28.97	27.16	8.65	5.28	9.13	K19791	iron transport multicopper oxidase	IPR045087	Multicopper oxidase	PF00394.26	Multicopper oxidase
TRINITY_DN39_c0_g1_i3	blue	non	4192.39	18124.9	11158.6	-2.11209	0.629154	-3.35703	0.000787838	0.0353909	485.12	230.9	143.85	92.02	36.1	71.11			IPR040976	Fungal-type protein kinase	PF17667.5	Fungal protein kinase
TRINITY_DN506_c1_g1_i3	blue	non	1480.88	6368.42	3924.65	-2.10432	0.358256	-5.87379	4.25951e-09	1.518e-06	317.86	172.15	99.14	51.45	38.74	47.04			-	-	PF01565.27	FAD binding domain
TRINITY_DN1447_c0_g1_i1	blue	non	309.168	1319.29	814.229	-2.09256	0.310004	-6.75011	1.47735e-11	1.00118e-08	25.85	19.73	11.47	4.75	3.47	5.15			-	-	PF00067.26	Cytochrome P450
TRINITY_DN7460_c0_g1_i58	blue	non	125.775	534.908	330.341	-2.08806	0.494621	-4.22153	2.42654e-05	0.00221845	53.3	24.37	11.15	5.44	6.86	8.64
TRINITY_DN1447_c0_g1_i56	blue	non	219.945	927.505	573.725	-2.07612	0.236671	-8.77219	1.75223e-18	5.6201e-15	16.16	13.53	9.84	2.81	3.01	3.56			-	-	PF00067.26	Cytochrome P450
TRINITY_DN1375_c0_g1_i1	blue	non	266.732	1121.23	693.983	-2.07182	0.316015	-6.5561	5.52327e-11	3.28062e-08	94.03	64.23	38.62	13.57	17.19	16.14			-	-
TRINITY_DN11093_c0_g1_i2	blue	non	1025.26	4297.15	2661.21	-2.06712	0.32918	-6.27959	3.39475e-10	1.74259e-07	220.52	141.29	88.91	36.45	26.13	45.03	K21631	Gti1/Pac2 family transcription factor	IPR018608	Gti1/Pac2 family	PF09729.13	Gti1/Pac2 family
TRINITY_DN6562_c0_g1_i1	blue	non	407.69	1665.41	1036.55	-2.0294	0.275779	-7.35879	1.85587e-13	1.65347e-10	79.26	46	40.79	15.5	11.92	13.27			-	-
TRINITY_DN990_c0_g1_i4	blue	non	1401.6	5656.91	3529.25	-2.0128	0.352711	-5.70666	1.15211e-08	3.84926e-06	351.17	216.25	110.99	58.71	47.08	62.52			-	-	PF00332.22	Glycosyl hydrolases family 17
TRINITY_DN4210_c0_g1_i46	blue	non	34.3856	138.344	86.3648	-2.00313	0.587749	-3.40813	0.000654087	0.0313122	16.68	6.01	4.15	3.21	1.71	1.76			IPR045339	Domain of unknown function DUF6534	PF20152.3	Family of unknown function (DUF6534)
TRINITY_DN5725_c0_g1_i17	blue	non	161.835	642.574	402.204	-1.98855	0.395595	-5.02674	4.98892e-07	8.60293e-05	27.12	17.92	9.31	4.06	3.56	6.09			-	-	PF00083.28	Sugar (and other) transporter
TRINITY_DN3069_c0_g1_i3	blue	non	117.83	458.576	288.203	-1.96078	0.515704	-3.80214	0.000143454	0.00954594	20.78	8.57	6.1	3.12	4.55	1.46			IPR001902	SLC26A/SulP transporter	PF00916.24	Sulfate permease family
TRINITY_DN7739_c0_g1_i106	blue	non	55.4173	212.585	134.001	-1.9396	0.382874	-5.0659	4.06484e-07	7.40771e-05	6.3	7.55	11.7	2.69	2.55	1.4			-	-	PF00578.25	AhpC/TSA family
TRINITY_DN6696_c0_g1_i11	blue	non	37.2318	139.437	88.3342	-1.90191	0.458409	-4.14894	3.34023e-05	0.0027755	4.52	1.61	2.48	0.7	0.84	0.75			-	-	PF01019.25	Gamma-glutamyltranspeptidase
TRINITY_DN5083_c0_g1_i2	blue	non	98.0953	365.495	231.795	-1.89854	0.34631	-5.4822	4.20064e-08	1.0693e-05	14.93	12.51	6.4	2.89	3.39	2.83			-	-
TRINITY_DN3225_c0_g1_i5	blue	non	524.23	1953.03	1238.63	-1.89711	0.338905	-5.59776	2.17138e-08	6.44861e-06	65.71	34.99	24.02	12.48	11.41	9.65			-	-	PF13632.10	Glycosyl transferase family group 2
TRINITY_DN91675_c0_g1_i1	blue	non	26.1371	97.9312	62.0341	-1.89669	0.472049	-4.01799	5.86969e-05	0.00452559	3.56	2.24	1.89	0.86	0.39	0.8
TRINITY_DN1956_c0_g1_i3	blue	non	17.7335	65.1332	41.4334	-1.87329	0.538288	-3.4801	0.000501232	0.0254375	2.57	2.53	1.14	0.78	0.42	0.48			IPR040976	Fungal-type protein kinase
TRINITY_DN5833_c0_g2_i2	blue	non	1219.31	4393.76	2806.54	-1.84931	0.309086	-5.98316	2.18854e-09	9.48583e-07	172.88	110.86	67.28	29.26	31.33	36.93			-	-
TRINITY_DN7772_c0_g1_i89	blue	non	33.4759	118.784	76.1301	-1.82996	0.455802	-4.01482	5.9492e-05	0.00456494	2.58	2.24	4.81	0.65	1.22	0.83			-	-
TRINITY_DN506_c1_g1_i4	blue	non	120.361	416.176	268.269	-1.78834	0.487577	-3.66782	0.000244631	0.0145842	23.63	8.13	5.77	4.08	3.52	3.29			-	-	PF01565.27	FAD binding domain
TRINITY_DN3289_c0_g1_i4	blue	non	32.3597	111.229	71.7946	-1.7778	0.532475	-3.33876	0.000841546	0.0366575	5	1.6	3.07	0.62	0.9	1.29			-	-
TRINITY_DN1447_c0_g1_i102	blue	non	87.356	297.214	192.285	-1.76596	0.487501	-3.62247	0.000291805	0.016536	6.85	3.77	1.73	1.43	1.39	0.82			-	-
TRINITY_DN12599_c0_g1_i3	blue	non	220.956	751.979	486.468	-1.76571	0.28135	-6.27586	3.47713e-10	1.74259e-07	22.73	18.16	12.84	6.74	4.76	4.3
TRINITY_DN840_c0_g2_i1	blue	non	213.91	718.665	466.287	-1.74798	0.317731	-5.50145	3.76681e-08	9.74327e-06	35.28	28.73	14.91	8.02	7.19	8.3	K01501	nitrilase [EC:3.5.5.1]	IPR044149	Nitrilase/Cyanide hydratase	PF00795.26	Carbon-nitrogen hydrolase
TRINITY_DN7607_c0_g2_i1	blue	non	351.856	1171.74	761.796	-1.73555	0.360905	-4.80889	1.51772e-06	0.000234036	27.56	21.48	10.39	4.66	5.28	7.93			-	-	PF07690.20	Major Facilitator Superfamily
TRINITY_DN410_c0_g1_i11	blue	non	22.2663	72.7464	47.5064	-1.69869	0.509979	-3.33091	0.000865629	0.0373174	1.81	0.76	1.04	0.49	0.33	0.3			-	-
TRINITY_DN5374_c0_g1_i8	blue	non	474.399	1538.86	1006.63	-1.69744	0.286278	-5.92935	3.04144e-09	1.13432e-06	71.99	54.83	34.57	14.82	14.67	20.3			-	-	PF20152.3	Family of unknown function (DUF6534)
TRINITY_DN8748_c0_g1_i8	blue	non	58.7783	189.26	124.019	-1.68264	0.504019	-3.33844	0.000842505	0.0366575	10.84	3.7	3.54	2.32	1.42	1.89			-	-
TRINITY_DN6009_c0_g1_i4	blue	non	1435.39	4601.64	3018.52	-1.68072	0.204085	-8.23539	1.78966e-16	4.10012e-13	52.84	42.28	31.91	13.27	14.2	12.19	K10643	CCR4-NOT transcription complex subunit 4 [EC:2.3.2.27]	IPR039780	CCR4-NOT transcription complex subunit 4	PF14570.10	RING/Ubox like zinc-binding domain
TRINITY_DN6438_c0_g1_i2	blue	non	128.858	412.338	270.598	-1.67628	0.236693	-7.08207	1.42018e-12	1.13877e-09	18.13	17.16	13.66	6.22	4.65	4.44			-	-
TRINITY_DN5367_c0_g1_i11	blue	non	373.962	1194.43	784.194	-1.6753	0.271326	-6.17449	6.63794e-10	3.13096e-07	20.24	17.28	10.4	4.51	4.63	5.87			-	-	PF00644.24	Poly(ADP-ribose) polymerase catalytic domain
TRINITY_DN2086_c0_g1_i5	blue	non	262.224	828.778	545.501	-1.66088	0.366394	-4.53305	5.81378e-06	0.0007519	29.74	23.44	11.68	4.58	8.08	7.89			-	-
TRINITY_DN10229_c0_g2_i11	blue	non	608.045	1920.42	1264.23	-1.65914	0.328483	-5.05093	4.3967e-07	7.92245e-05	61.38	37.14	22.89	10.92	14.02	13.56			-	-
TRINITY_DN5019_c1_g1_i12	blue	non	34.4605	107.281	70.8707	-1.6403	0.506245	-3.24014	0.00119473	0.0467313	4.3	2.6	1.62	0.85	1.29	0.59
TRINITY_DN7857_c0_g2_i2	blue	non	55.5716	172.336	113.954	-1.63197	0.500254	-3.26229	0.00110517	0.0445316	18.97	10.2	4.74	3.69	4.05	3.22
TRINITY_DN617_c0_g1_i13	blue	non	38.1411	117.217	77.679	-1.62844	0.429364	-3.79268	0.00014903	0.00981738	5.25	6.78	3.58	1.26	2.44	1.41
TRINITY_DN17351_c1_g1_i16	blue	non	12595.8	38285.7	25440.8	-1.60384	0.333218	-4.81317	1.48555e-06	0.000231298	2860.53	1810.23	983.96	692.2	504.51	666.14			IPR001338	Hydrophobin	PF01185.22	Fungal hydrophobin
TRINITY_DN5360_c0_g1_i15	blue	non	208.407	619.046	413.727	-1.57052	0.173094	-9.07322	1.15553e-19	4.63281e-16	28.39	24.77	22.81	8.23	8.84	8.5			-	-	PF00067.26	Cytochrome P450
TRINITY_DN5234_c0_g1_i1	blue	non	441.481	1304.22	872.852	-1.56288	0.26177	-5.97042	2.36646e-09	9.96786e-07	48.31	39.64	24.91	11.18	12.85	14.19	K18581	unsaturated chondroitin disaccharide hydrolase [EC:3.2.1.180]	IPR012341	Six-hairpin glycosidase-like superfamily
TRINITY_DN3894_c0_g1_i11	blue	non	1077.12	3173.62	2125.37	-1.55938	0.306161	-5.09334	3.5181e-07	6.63761e-05	93.81	121.65	49.43	25.68	35.42	28.86	K01569	oxalate decarboxylase [EC:4.1.1.2]	IPR017774	Bicupin, oxalate decarboxylase/oxidase	PF00190.26	Cupin
TRINITY_DN9186_c0_g2_i1	blue	non	428.955	1263.77	846.363	-1.55839	0.372866	-4.1795	2.92146e-05	0.0024921	78.17	43.72	23.75	17.52	15.24	16.76
TRINITY_DN9674_c0_g1_i1	blue	non	163.043	480.276	321.659	-1.55704	0.370254	-4.20534	2.60693e-05	0.00232614	25.35	13.71	9.5	5.69	4.59	6.23			IPR032675	Leucine-rich repeat domain superfamily
TRINITY_DN5408_c0_g1_i19	blue	non	336.142	967.364	651.753	-1.52448	0.147848	-10.3112	6.27327e-25	5.03022e-21	16.71	16.7	16.61	6.43	5.85	5.12	K22278	peptidoglycan-N-acetylglucosamine deacetylase [EC:3.5.1.104]	-	-	PF01822.23	WSC domain
TRINITY_DN2867_c0_g1_i17	blue	non	395.509	1133.83	764.67	-1.5183	0.255412	-5.94453	2.77252e-09	1.11157e-06	29.74	19.26	16.97	9.05	7.01	6.97			-	-	PF07690.20	Major Facilitator Superfamily
TRINITY_DN5520_c0_g1_i7	blue	non	516.6	1443.92	980.259	-1.48267	0.397214	-3.73268	0.000189451	0.0118681	23.88	21.4	33.81	13.47	11	3.86	K00459	nitronate monooxygenase [EC:1.13.12.16]	-	-	PF03060.19	Nitronate monooxygenase
TRINITY_DN4875_c0_g2_i1	blue	non	194.947	530.044	362.495	-1.44241	0.261512	-5.51566	3.47471e-08	9.13507e-06	53.44	40.32	30.94	13.68	14.51	17.69			IPR008253	Marvel domain
TRINITY_DN5001_c0_g1_i11	blue	non	113.291	305.121	209.206	-1.4275	0.319897	-4.46238	8.10537e-06	0.000977337	17.62	12.46	8.56	4.95	4.14	5.26	K01183	chitinase [EC:3.2.1.14]	IPR011583	Chitinase II	PF00704.32	Glycosyl hydrolases family 18
TRINITY_DN5690_c0_g2_i1	blue	non	52.7483	142.016	97.382	-1.42445	0.337485	-4.22077	2.43466e-05	0.00221845	6.6	4.35	4.16	1.82	1.62	2.17
TRINITY_DN10127_c0_g2_i2	blue	non	3552.95	9507.17	6530.06	-1.41993	0.338621	-4.19328	2.74948e-05	0.00237079	249.71	153.24	105.77	50.92	49.11	90.14			IPR011333	SKP1/BTB/POZ domain superfamily
TRINITY_DN5808_c0_g1_i23	blue	non	436.496	1161.49	798.991	-1.41114	0.318211	-4.4346	9.22449e-06	0.00105326	25.58	13.82	14.42	8.7	6.98	4.6			IPR021109	Aspartic peptidase domain superfamily	PF00026.27	Eukaryotic aspartyl protease
TRINITY_DN6277_c0_g1_i9	blue	non	119.439	316.962	218.2	-1.40458	0.415019	-3.38438	0.000713386	0.0334091	16.5	7.47	7.85	4.76	2.42	4.83	K00029	malate dehydrogenase (oxaloacetate-decarboxylating)(NADP+) [EC:1.1.1.40]	-	-	PF03949.19	Malic enzyme, NAD binding domain
TRINITY_DN693_c0_g1_i6	blue	non	8872.77	23443.7	16158.2	-1.40169	0.273723	-5.12085	3.04166e-07	6.17458e-05	428.91	266.36	198.78	123.66	94.68	120.38	K03885	NADH:quinone reductase (non-electrogenic) [EC:1.6.5.9]	IPR045024	Alternative NADH dehydrogenase	PF07992.18	Pyridine nucleotide-disulphide oxidoreductase
TRINITY_DN608_c0_g2_i2	blue	non	181.752	479.133	330.443	-1.39761	0.351463	-3.97656	6.99196e-05	0.00509478	20.29	12.61	9.58	4.12	4.65	7.33			IPR027417	P-loop containing nucleoside triphosphate hydrolase	PF00350.27	Dynamin family
TRINITY_DN4774_c0_g1_i2	blue	non	168.938	445.726	307.332	-1.39752	0.303066	-4.61127	4.00213e-06	0.000573055	27.34	14.17	15	7.34	6.86	7.25	K22494	CFEM-containing surface protein	-	-	PF05730.15	CFEM domain
TRINITY_DN10647_c0_g1_i13	blue	non	53.3151	139.493	96.4041	-1.38673	0.360948	-3.84191	0.000122083	0.00826094	5.55	4.23	2.77	1.66	1.63	1.49			IPR034164	Pepsin-like domain	PF00026.27	Eukaryotic aspartyl protease
TRINITY_DN8523_c0_g2_i10	blue	non	103.1	267.647	185.374	-1.3763	0.265783	-5.17829	2.23934e-07	4.853e-05	15.24	12.48	10.51	5.26	5.53	3.95	K07106	N-acetylmuramic acid 6-phosphate etherase [EC:4.2.1.126]	IPR005488	N-acetylmuramic acid 6-phosphate etherase MurQ
TRINITY_DN10647_c0_g1_i12	blue	non	106.937	273.765	190.351	-1.3536	0.280996	-4.81717	1.45609e-06	0.000228935	10.71	6.83	6.96	2.95	3.05	3.61			IPR021109	Aspartic peptidase domain superfamily	PF00026.27	Eukaryotic aspartyl protease
TRINITY_DN3428_c0_g1_i12	blue	non	71.9769	183.954	127.965	-1.35149	0.299834	-4.50745	6.56105e-06	0.000828501	5.56	5.97	8.3	3.09	2.48	2.16
TRINITY_DN1247_c0_g1_i24	blue	non	66.8717	170.52	118.696	-1.34666	0.404025	-3.33311	0.000858799	0.0372232	6.15	3.85	5	2.83	1.96	1.1	K01288	carboxypeptidase D [EC:3.4.16.6]	IPR029058	Alpha/Beta hydrolase fold	PF00450.26	Serine carboxypeptidase
TRINITY_DN4877_c0_g1_i11	blue	non	112.38	285.686	199.033	-1.34589	0.408417	-3.29538	0.000982883	0.0412631	10.22	6.59	3.32	2.26	2.82	2.86
TRINITY_DN1522_c0_g1_i29	blue	non	125.941	319.688	222.814	-1.34463	0.301236	-4.46371	8.05522e-06	0.000977337	16.37	13.52	8.56	4.36	5.38	5.41			-	-	PF01753.22	MYND finger
TRINITY_DN5833_c0_g2_i1	blue	non	150.115	380.71	265.413	-1.34176	0.398904	-3.36361	0.000769302	0.0349499	14.42	9.62	5.73	3.09	3.06	5.59			-	-
TRINITY_DN3357_c0_g1_i2	blue	non	116.155	292.596	204.375	-1.33538	0.378401	-3.52902	0.000417106	0.0220763	7.5	6.31	5.06	1.29	3.46	2.75			-	-	PF08487.14	Vault protein inter-alpha-trypsin domain
TRINITY_DN6930_c0_g1_i17	blue	non	17865.8	44748.4	31307.1	-1.32464	0.160823	-8.2366	1.77173e-16	4.10012e-13	613.95	506.21	430.09	197.02	218.82	203.4	K07824	benzoate 4-monooxygenase [EC:1.14.14.92]	-	-	PF00067.26	Cytochrome P450
TRINITY_DN4440_c0_g1_i15	blue	non	2659.08	6563.27	4611.17	-1.30338	0.314594	-4.14306	3.42696e-05	0.0028329	184.17	108.54	69.56	48.22	43.63	55.11			-	-	PF04082.22	Fungal specific transcription factor domain
TRINITY_DN4081_c0_g1_i37	blue	non	151.206	370.458	260.832	-1.29301	0.325239	-3.97558	7.02093e-05	0.00509478	12.96	8.75	6.25	2.98	4.32	4.13	K16261	yeast amino acid transporter	-	-	PF00324.25	Amino acid permease
TRINITY_DN6277_c0_g1_i6	blue	non	282.152	691.063	486.608	-1.29051	0.25973	-4.96867	6.74144e-07	0.000112617	20.69	13.21	12.17	6.97	5.34	6.48	K00029	malate dehydrogenase (oxaloacetate-decarboxylating)(NADP+) [EC:1.1.1.40]	-	-	PF03949.19	Malic enzyme, NAD binding domain
TRINITY_DN4215_c0_g1_i49	blue	non	494.748	1199.66	847.205	-1.27748	0.373114	-3.42383	0.000617452	0.0300063	23.56	17.43	9.12	6.28	4.7	9.68			IPR001461	Aspartic peptidase A1 family	PF00026.27	Eukaryotic aspartyl protease
TRINITY_DN2823_c0_g1_i9	blue	non	244.591	586.387	415.489	-1.26004	0.322736	-3.90425	9.45185e-05	0.00661918	31.38	18.79	16.13	8.53	7.09	12.04			-	-	PF07690.20	Major Facilitator Superfamily
TRINITY_DN1609_c0_g1_i15	blue	non	496.304	1184.59	840.449	-1.25433	0.238686	-5.25516	1.47894e-07	3.43736e-05	20.02	14.4	12.29	6.16	5.61	7.79			-	-	PF00394.26	Multicopper oxidase
TRINITY_DN5022_c0_g1_i24	blue	non	1364.52	3221.59	2293.05	-1.23881	0.283173	-4.37475	1.2157e-05	0.00126599	140.33	79.12	101.27	62.01	34.13	39.82			IPR012110	Thiamine pyrophosphate (TPP)-dependent enzyme	PF00205.26	Thiamine pyrophosphate enzyme, central domain
TRINITY_DN3616_c0_g1_i2	blue	non	223.484	519.443	371.464	-1.21534	0.227145	-5.35052	8.77002e-08	2.09918e-05	25.44	17.28	17.13	8.66	8.91	8.19
TRINITY_DN292_c0_g1_i10	blue	non	98.4642	228.58	163.522	-1.21403	0.358847	-3.38313	0.000716639	0.0334091	3.5	2.72	1.96	0.91	0.95	1.65			-	-
TRINITY_DN3289_c0_g1_i7	blue	non	1061.22	2457.67	1759.45	-1.21155	0.280908	-4.313	1.61056e-05	0.00158457	99.9	74.71	43.87	28.7	32.57	33.17			-	-	PF00743.23	Flavin-binding monooxygenase-like
TRINITY_DN523_c0_g1_i15	blue	non	65.855	152.071	108.963	-1.20894	0.366728	-3.29654	0.000978836	0.041201	6.62	5.69	3.42	1.75	2.39	2.66
TRINITY_DN4215_c0_g1_i20	blue	non	5769.51	13238.2	9503.87	-1.19813	0.27161	-4.41122	1.0279e-05	0.00112907	219.27	149.86	102.73	67.88	57.83	80.09			IPR001461	Aspartic peptidase A1 family	PF00026.27	Eukaryotic aspartyl protease
TRINITY_DN1382_c0_g1_i4	blue	non	55.6668	127.304	91.4856	-1.19291	0.319491	-3.73378	0.000188624	0.0118626	5.01	3.74	3.25	1.68	1.98	1.62			IPR036396	Cytochrome P450 superfamily	PF00067.26	Cytochrome P450
TRINITY_DN2675_c0_g1_i7	blue	non	36.7372	84.1891	60.4632	-1.19241	0.365653	-3.26105	0.00111001	0.0446145	0.82	0.82	0.98	0.49	0.36	0.3			IPR014752	Arrestin-like, C-terminal
TRINITY_DN3217_c0_g1_i13	blue	non	205.943	469.601	337.772	-1.19042	0.343179	-3.4688	0.000522782	0.0261179	15.55	13.25	7.09	3.81	6.5	5.47	K22438	trans-aconitate 3-methyltransferase [EC:2.1.1.145]	IPR029063	S-adenosyl-L-methionine-dependent methyltransferase superfamily	PF08241.16	Methyltransferase domain
TRINITY_DN21291_c0_g1_i40	blue	non	2950.87	6698.93	4824.9	-1.18276	0.269094	-4.39533	1.10603e-05	0.00119043	508.07	338.18	231.99	141.46	167.92	166.08	K01210	glucan 1,3-beta-glucosidase [EC:3.2.1.58]	-	-
TRINITY_DN2066_c0_g1_i11	blue	non	1741.91	3947.61	2844.76	-1.1803	0.319544	-3.69371	0.000221009	0.0134765	186.55	146.04	98.56	78.4	75.24	36.96
TRINITY_DN3168_c0_g1_i1	blue	non	66.3612	149.727	108.044	-1.17319	0.314047	-3.73571	0.000187188	0.0118306	3.71	3	3.38	1.68	1.75	1.03			-	-	PF14226.10	non-haem dioxygenase in morphine synthesis N-terminal
TRINITY_DN1556_c0_g1_i20	blue	non	92.5056	208.195	150.35	-1.17146	0.356078	-3.28989	0.00100227	0.0415467	3.6	2.97	1.98	0.86	1.34	1.6	K22684	metacaspase-1 [EC:3.4.22.-]	-	-	PF00656.26	Caspase domain
TRINITY_DN6930_c0_g1_i28	blue	non	141.52	318.099	229.81	-1.16738	0.352544	-3.31132	0.000928583	0.0395005	3.26	2.73	4.75	2.01	1.82	0.95			-	-	PF00067.26	Cytochrome P450
TRINITY_DN5337_c0_g1_i1	blue	non	529.195	1188.16	858.676	-1.1663	0.211011	-5.52719	3.25399e-08	8.69737e-06	30.14	24.39	18.61	11.44	10.13	11.03	K00938	phosphomevalonate kinase [EC:2.7.4.2]	IPR035102	Phosphomevalonate kinase
TRINITY_DN3346_c0_g1_i3	blue	non	1671.82	3749.62	2710.72	-1.16522	0.32067	-3.63371	0.000279379	0.0160588	150.26	93.33	75.78	33.1	42.43	66.9	K19355	mannan endo-1,4-beta-mannosidase [EC:3.2.1.78]	-	-
TRINITY_DN4414_c0_g1_i11	blue	non	3178.6	7115.23	5146.91	-1.16241	0.261188	-4.45046	8.56857e-06	0.0010063	220.52	151.26	103.97	77.43	64.05	71.27			-	-	PF00722.25	Glycosyl hydrolases family 16
TRINITY_DN4764_c0_g1_i12	blue	non	540.678	1208.05	874.366	-1.16074	0.244345	-4.75042	2.02999e-06	0.000307122	48.79	53.56	60.21	22.76	32.67	17.37			IPR035979	RNA-binding domain superfamily	PF00076.26	RNA recognition motif
TRINITY_DN1521_c0_g1_i12	blue	non	952.549	2103.72	1528.13	-1.14326	0.18297	-6.24834	4.14848e-10	2.01604e-07	29.99	28.04	20.22	11.61	12.2	11.64			-	-	PF13632.10	Glycosyl transferase family group 2
TRINITY_DN1913_c0_g1_i11	blue	non	1082.96	2383.1	1733.03	-1.13711	0.245321	-4.6352	3.56588e-06	0.000519873	50.1	28.28	38.21	18.4	14.19	20.4			IPR026270	Signal recognition particle, SRP72 subunit
TRINITY_DN6031_c0_g1_i67	blue	non	254.104	557.983	406.043	-1.13563	0.249234	-4.55648	5.20181e-06	0.000689433	11.68	10.59	7.29	3.68	4.77	5.03	K18469	TBC1 domain family member 5	-	-	PF00566.22	Rab-GTPase-TBC domain
TRINITY_DN7851_c0_g1_i3	blue	non	5475.97	12030.2	8753.08	-1.13543	0.167328	-6.78563	1.15585e-11	8.42561e-09	352.65	287.94	239.03	135.51	134.37	130.71	K00521	ferric-chelate reductase [EC:1.16.1.7]	-	-	PF01794.23	Ferric reductase like transmembrane component
TRINITY_DN2085_c0_g1_i29	blue	non	94.1141	206.928	150.521	-1.13372	0.325253	-3.48566	0.000490917	0.0251528	11.62	7.45	6.01	3.97	3.44	3.94			-	-	PF00069.29	Protein kinase domain
TRINITY_DN489_c0_g1_i11	blue	non	48.0593	105.102	76.5809	-1.1303	0.339547	-3.32883	0.000872111	0.0374961	1.97	2.29	2.15	1.18	1.07	0.69			IPR042269	Serine carboxypeptidase S28, SKS domain	PF05577.16	Serine carboxypeptidase S28
TRINITY_DN10127_c0_g2_i6	blue	non	355.75	777.74	566.745	-1.12716	0.346165	-3.25612	0.00112945	0.0450571	30.72	13.93	13.17	9.1	7.39	10.01
TRINITY_DN5352_c0_g1_i5	blue	non	44.7413	97.5885	71.1649	-1.12715	0.334783	-3.36681	0.000760437	0.0348264	1.32	1.23	1.53	0.58	0.78	0.51			IPR045338	Domain of unknown function DUF6535	PF20153.3	Family of unknown function (DUF6535)
TRINITY_DN2086_c0_g1_i10	blue	non	1386.84	2989.13	2187.99	-1.10781	0.330565	-3.35125	0.000804476	0.0357984	118.04	73.69	47.29	29.28	33.41	48.27	K01417	extracellular elastinolytic metalloproteinase [EC:3.4.24.-]	-	-	PF02128.19	Fungalysin metallopeptidase (M36)
TRINITY_DN8135_c0_g1_i4	blue	non	1566.91	3368.65	2467.78	-1.10381	0.276042	-3.99872	6.36867e-05	0.00479504	231.83	170.82	195.46	103.02	56.07	118.93			-	-
TRINITY_DN5215_c0_g1_i33	blue	non	433.766	929.93	681.848	-1.10037	0.239576	-4.59299	4.36938e-06	0.000609319	38.31	33.51	23.49	12.48	14.56	17.43			-	-	PF00067.26	Cytochrome P450
TRINITY_DN1060_c0_g1_i2	blue	non	380.192	812.656	596.424	-1.09553	0.268348	-4.08251	4.45517e-05	0.00359033	15.81	12.71	7.9	5.96	5.29	5.81			-	-	PF00067.26	Cytochrome P450
TRINITY_DN2296_c0_g1_i1	blue	non	590.576	1259.68	925.128	-1.0927	0.262347	-4.1651	3.11215e-05	0.00262682	58	38.28	30.36	16.86	21.59	20.96			IPR011009	Protein kinase-like domain superfamily
TRINITY_DN8409_c0_g1_i2	blue	non	312.194	663.58	487.887	-1.08759	0.304931	-3.56669	0.00036152	0.0196532	48.7	34.7	27.94	12.4	16.74	23.21			-	-	PF00168.34	C2 domain
TRINITY_DN4782_c0_g1_i2	blue	non	363.587	768.289	565.938	-1.07967	0.309455	-3.48894	0.000484933	0.0249942	30.34	26.24	13.19	11.08	12.12	9.83			-	-	PF00067.26	Cytochrome P450
TRINITY_DN3541_c0_g1_i1	blue	non	1070.87	2262.2	1666.53	-1.07882	0.144483	-7.46672	8.22182e-14	8.24083e-11	87.62	95.99	80.32	46.19	37.47	41.28
TRINITY_DN2964_c0_g1_i10	blue	non	2573.71	5428.92	4001.31	-1.07663	0.209203	-5.14636	2.65592e-07	5.60433e-05	89.74	66.88	53.18	36.26	30.99	32.29			IPR036396	Cytochrome P450 superfamily	PF00067.26	Cytochrome P450
TRINITY_DN1634_c0_g1_i14	blue	non	451.053	948.938	699.996	-1.07244	0.234874	-4.56602	4.97064e-06	0.000669867	39.89	28.8	25.18	16.61	15.96	12.09			IPR038192	Transcription termination and cleavage factor, C-terminal domain superfamily
TRINITY_DN2642_c0_g1_i1	blue	non	296.156	620.111	458.133	-1.06547	0.267606	-3.98149	6.84847e-05	0.00501502	12.58	9.35	6.75	4.27	4.17	5.26			-	-	PF07717.20	Oligonucleotide/oligosaccharide-binding (OB)-fold
TRINITY_DN3096_c0_g1_i1	blue	non	236.595	490.929	363.762	-1.05177	0.292382	-3.59725	0.000321595	0.0180962	12.99	8.9	6.37	4.76	4	4.88			IPR036188	FAD/NAD(P)-binding domain superfamily	PF05199.17	GMC oxidoreductase
TRINITY_DN861_c0_g4_i1	blue	non	49.5801	102.464	76.0221	-1.05123	0.312719	-3.36159	0.000774965	0.0350133	1.9	1.98	1.93	0.73	1.07	1.02
TRINITY_DN603_c0_g1_i12	blue	non	688.086	1424.78	1056.43	-1.051	0.250156	-4.20137	2.65309e-05	0.00232614	35.07	35.38	23.94	11.96	19.87	13.79			-	-	PF07690.20	Major Facilitator Superfamily
TRINITY_DN1122_c0_g1_i18	blue	non	2563.51	5293.37	3928.44	-1.04605	0.204071	-5.1259	2.96125e-07	6.0884e-05	68.37	56.51	40.46	25.58	27.03	27.52			-	-	PF07690.20	Major Facilitator Superfamily
TRINITY_DN282_c0_g1_i8	blue	non	125.453	257.791	191.622	-1.03875	0.310939	-3.34071	0.000835657	0.0366575	8.89	7.73	5.08	3.05	3.08	4.44			IPR038491	Velvet domain superfamily	PF11754.12	Velvet factor
TRINITY_DN8852_c0_g1_i1	blue	non	206.134	422.122	314.128	-1.03375	0.288415	-3.58423	0.000338077	0.0186957	22.16	17.79	10.99	8.11	8	8.79			-	-	PF20152.3	Family of unknown function (DUF6534)
TRINITY_DN1913_c0_g1_i12	blue	non	13406.5	27092	20249.3	-1.01492	0.259123	-3.91673	8.97599e-05	0.00634132	621.71	410.18	342.09	184.69	208.93	286.54			-	-
TRINITY_DN3179_c0_g1_i13	blue	non	183.76	91.7851	137.772	1.00062	0.306381	3.26594	0.00109102	0.0442789	2.36	2.3	2.19	3.18	4.72	5.76	K03885	NADH:quinone reductase (non-electrogenic) [EC:1.6.5.9]	IPR045024	Alternative NADH dehydrogenase	PF07992.18	Pyridine nucleotide-disulphide oxidoreductase
TRINITY_DN9808_c0_g1_i1	blue	non	456.262	226.772	341.517	1.00814	0.299905	3.36155	0.000775064	0.0350133	7.39	10.62	15.48	18.9	21.94	26.42
TRINITY_DN9416_c0_g3_i2	blue	non	400.489	199.325	299.907	1.00836	0.172748	5.83718	5.30923e-09	1.85096e-06	7.49	7.1	7.17	14.92	13.3	15.51			-	-	PF16561.9	Glycogen recognition site of AMP-activated protein kinase
TRINITY_DN3125_c0_g1_i14	blue	non	390.305	193.502	291.903	1.01449	0.271989	3.72991	0.000191551	0.0119529	1.68	1.52	1.78	4.6	2.73	2.72			-	-
TRINITY_DN619_c0_g1_i11	blue	non	1108.24	543.022	825.633	1.02844	0.223664	4.59817	4.26212e-06	0.000603999	18.69	21.53	20.96	30.46	42.23	52.02	K00574	cyclopropane-fatty-acyl-phospholipid synthase [EC:2.1.1.79]	-	-	PF02353.24	Mycolic acid cyclopropane synthetase
TRINITY_DN2452_c0_g1_i4	blue	non	3466.83	1698.42	2582.62	1.02925	0.235915	4.3628	1.28408e-05	0.00132005	24.81	29.09	29.08	41.28	51.41	76.49
TRINITY_DN5776_c0_g1_i1	blue	non	6229.05	3040.49	4634.77	1.0346	0.249086	4.15358	3.27318e-05	0.00274048	103.55	112.15	82.99	157.23	171.08	283.12			IPR027267	AH/BAR domain superfamily	PF13805.10	Eisosome component PIL1
TRINITY_DN15702_c0_g1_i3	blue	non	479.594	232.92	356.257	1.04381	0.154683	6.74806	1.49831e-11	1.00118e-08	6.95	6.72	7.31	15.03	14.01	14.17			IPR043216	Phosphatidate (PA) phosphatase-related	PF01569.25	PAP2 superfamily
TRINITY_DN4365_c0_g1_i7	blue	non	507.999	246.743	377.371	1.04627	0.294119	3.55732	0.000374662	0.0202305	4.25	2.13	3.77	8.28	6.3	6.32			-	-
TRINITY_DN10069_c0_g1_i13	blue	non	2931.72	1416.63	2174.18	1.04881	0.239656	4.37631	1.20703e-05	0.00126587	25.58	35.93	35.2	48.34	66.52	85.03	K07442	tRNA (adenine57-N1/adenine58-N1)-methyltransferase catalytic subunit [EC:2.1.1.219 2.1.1.220]	IPR014816	tRNA (1-methyladenosine) methyltransferase catalytic subunit Gcd14	PF08704.14	tRNA methyltransferase complex GCD14 subunit
TRINITY_DN4065_c0_g2_i1	blue	non	2107.1	1017.09	1562.1	1.05039	0.281194	3.73545	0.000187377	0.0118306	27.75	39.2	37.48	53.02	58.78	104.14			-	-	PF02469.26	Fasciclin domain
TRINITY_DN4724_c0_g1_i16	blue	non	349.819	168.475	259.147	1.05454	0.299936	3.51588	0.000438292	0.0231213	2.66	2.4	2.93	3.48	6.37	6.74			IPR038704	YEATS superfamily
TRINITY_DN1637_c0_g1_i13	blue	non	5716.29	2739.86	4228.08	1.06093	0.297331	3.56819	0.000359452	0.0196475	132.73	141.34	121.28	193.64	203.44	426.63			-	-	PF12796.11	Ankyrin repeats (3 copies)
TRINITY_DN10069_c0_g1_i3	blue	non	1798.5	834.294	1316.4	1.10735	0.250995	4.41183	1.025e-05	0.00112907	46.15	67.6	68.57	92.35	143.27	157.04
TRINITY_DN4448_c0_g1_i10	blue	non	15254.6	7057.71	11156.2	1.11198	0.31812	3.49547	0.000473228	0.0245604	88.97	76.42	56.75	96.44	142.02	241.42			-	-	PF00109.30	Beta-ketoacyl synthase, N-terminal domain
TRINITY_DN6302_c0_g1_i2	blue	non	164.811	76.3664	120.589	1.11352	0.30379	3.66544	0.000246917	0.0146659	2.91	2.61	2.95	5.97	4.56	7.74			-	-
TRINITY_DN3017_c0_g1_i11	blue	non	3648.34	1681.59	2664.97	1.11748	0.191714	5.82893	5.57841e-09	1.90342e-06	64.8	65.79	70.03	124.12	125.3	185.32			IPR038213	IFI6/IFI27-like domain superfamily	PF06140.17	Interferon-induced 6-16 family
TRINITY_DN6919_c0_g2_i1	blue	non	521.25	237.994	379.622	1.13104	0.327021	3.4586	0.000542984	0.0269592	9.2	9.57	7.67	28.99	16.66	12.32	K00507	stearoyl-CoA desaturase (Delta-9 desaturase) [EC:1.14.19.1]	IPR009160	Acyl-CoA desaturase, haem/steroid binding domain-containing	PF00487.28	Fatty acid desaturase
TRINITY_DN2420_c0_g1_i1	blue	non	254.153	115.17	184.661	1.13887	0.311987	3.65036	0.000261875	0.0153835	3.69	4.37	3.26	5.99	7.69	11.22
TRINITY_DN3017_c0_g1_i15	blue	non	4199.51	1894.55	3047.03	1.14818	0.260604	4.40585	1.05368e-05	0.00114175	69.24	77.9	64.64	105.92	143.11	220.01
TRINITY_DN7581_c0_g1_i10	blue	non	788.315	352.499	570.407	1.15969	0.22663	5.11708	3.10302e-07	6.22039e-05	7.99	9.64	10.26	17.84	26.79	17.67
TRINITY_DN2746_c0_g1_i13	blue	non	8681.68	3885.77	6283.72	1.15994	0.263222	4.40668	1.04968e-05	0.00114175	67.1	41.16	33.75	87.47	113.18	116.95			IPR011009	Protein kinase-like domain superfamily	PF00069.29	Protein kinase domain
TRINITY_DN1994_c0_g1_i1	blue	non	1663.31	744.29	1203.8	1.15994	0.333127	3.48197	0.000497731	0.0254208	6.75	8.73	10.86	11.48	17.98	29.29			-	-	PF00083.28	Sugar (and other) transporter
TRINITY_DN3976_c0_g1_i22	blue	non	499.799	222.704	361.251	1.16695	0.348801	3.3456	0.000821054	0.0363736	4.8	4.42	3.95	9.84	5.36	14.33	K00688	glycogen phosphorylase [EC:2.4.1.1]	IPR000811	Glycosyl transferase, family 35	PF00343.24	Carbohydrate phosphorylase
TRINITY_DN9479_c0_g2_i14	blue	non	523.366	228.652	376.009	1.19696	0.312206	3.83388	0.000126139	0.00849957	12.49	7.76	8.66	15.28	21.08	29.78
TRINITY_DN3480_c0_g1_i13	blue	non	179.468	78.196	128.832	1.19872	0.280338	4.27597	1.90308e-05	0.00181665	2.33	2.2	2.39	3.99	5.89	5.98			-	-
TRINITY_DN6087_c0_g1_i1	blue	non	708.988	307.688	508.338	1.20178	0.272025	4.41792	9.96542e-06	0.00110983	8.53	13.91	12.74	19.66	28.64	32.66	K15532	unsaturated rhamnogalacturonyl hydrolase [EC:3.2.1.172]	-	-	PF07470.17	Glycosyl Hydrolase Family 88
TRINITY_DN16919_c0_g1_i2	blue	non	142.959	61.5799	102.269	1.22476	0.332619	3.68218	0.000231247	0.0139417	2.51	1.62	2.58	4.98	4.31	6.32
TRINITY_DN3502_c0_g1_i6	blue	non	600.568	256.245	428.406	1.22965	0.355911	3.45494	0.000550412	0.0272437	4.62	4.13	5.47	15.41	12.36	5.55			-	-	PF04082.22	Fungal specific transcription factor domain
TRINITY_DN6302_c0_g1_i18	blue	non	1236.12	519.342	877.732	1.25013	0.384153	3.25425	0.00113691	0.0452421	9.41	22.55	25.14	28.03	47.93	59.69			-	-
TRINITY_DN10323_c0_g2_i1	blue	non	155.037	65.4161	110.227	1.25605	0.323185	3.88648	0.000101707	0.00709163	2.22	1.26	1.81	4.51	3.51	4.54			IPR018422	Cation/H+ exchanger, CPA1 family	PF00999.25	Sodium/hydrogen exchanger family
TRINITY_DN7330_c0_g3_i11	blue	non	4881.88	2017.16	3449.52	1.2752	0.337334	3.78022	0.000156691	0.0102149	55.97	40.23	26.14	64.09	90.42	141.59	K10775	phenylalanine ammonia-lyase [EC:4.3.1.24]	IPR005922	Phenylalanine ammonia-lyase	PF00221.23	Aromatic amino acid lyase
TRINITY_DN26637_c1_g1_i15	blue	non	2387.87	967.407	1677.64	1.30378	0.234239	5.56601	2.60635e-08	7.46392e-06	14.86	12.52	9.3	29.63	24.08	36.8	K01196	glycogen debranching enzyme [EC:2.4.1.25 3.2.1.33]	IPR010401	Glycogen debranching enzyme	PF14701.10	Glycogen debranching enzyme, glucanotransferase domain
TRINITY_DN208_c0_g1_i36	blue	non	2353.64	941.556	1647.6	1.32095	0.289888	4.55675	5.19511e-06	0.000689433	36.04	67.43	62.44	99.1	136.5	178.32			IPR008922	Di-copper centre-containing domain superfamily	PF00264.24	Common central domain of tyrosinase
TRINITY_DN2669_c0_g1_i11	blue	non	198.859	77.662	138.261	1.36225	0.36457	3.7366	0.000186525	0.0118306	5.9	3.32	3.49	7.94	10.57	14.16
TRINITY_DN1876_c0_g1_i3	blue	non	147.618	57.652	102.635	1.36258	0.277851	4.90399	9.39107e-07	0.000153678	0.92	0.71	0.83	1.92	2.36	2.04	K02320	DNA polymerase alpha subunit A [EC:2.7.7.7]	IPR045846	DNA polymerase alpha catalytic subunit, catalytic domain	PF00136.25	DNA polymerase family B
TRINITY_DN4377_c0_g1_i2	blue	non	256.704	99.348	178.026	1.36374	0.302112	4.51403	6.36067e-06	0.000809571	1.81	3.21	3.19	5.91	7.11	8.13			-	-
TRINITY_DN5501_c0_g1_i15	blue	non	89.5411	34.5051	62.0231	1.37009	0.343311	3.99081	6.5848e-05	0.00484406	0.61	0.84	0.89	2.17	2.06	1.88	K24104	GPN-loop GTPase	-	-	PF03029.21	Conserved hypothetical ATP binding protein
TRINITY_DN2290_c0_g1_i5	blue	non	1772.67	683.787	1228.23	1.37473	0.295891	4.64607	3.38323e-06	0.00049777	15.88	15.6	26.59	34.83	49.28	66.15	K00273	D-amino-acid oxidase [EC:1.4.3.3]	IPR023209	D-amino-acid oxidase	PF01266.28	FAD dependent oxidoreductase
TRINITY_DN234_c1_g1_i10	blue	non	58.5301	22.4642	40.4971	1.38207	0.412463	3.35078	0.000805839	0.0357984	0.63	0.71	0.79	2.21	1.76	1.6
TRINITY_DN9609_c0_g1_i38	blue	non	55.2879	21.0964	38.1922	1.38853	0.430625	3.22446	0.00126209	0.0490077	0.35	0.46	0.55	1.38	1.02	1.13	K17637	exocyst complex component 2	IPR039481	Exocyst complex component EXOC2/Sec5, N-terminal domain	PF15469.10	Exocyst complex component Sec5
TRINITY_DN6141_c0_g4_i2	blue	non	356.991	134.489	245.74	1.40329	0.287241	4.8854	1.03218e-06	0.000167203	5.07	7.67	6.01	12.28	16.6	20.88			IPR040153	Respiratory supercomplex factor 2, mitochondrial
TRINITY_DN1476_c0_g2_i3	blue	non	67.2025	25.0143	46.1084	1.42031	0.421404	3.37041	0.000750559	0.0345882	1.81	2.29	2.33	4.23	5.86	7.16
TRINITY_DN5364_c0_g1_i30	blue	non	269.618	100.194	184.906	1.43362	0.386527	3.70898	0.000208094	0.0128354	2.09	1.08	1.65	3.13	3.43	6.36	K23785	serine/threonine-protein kinase RCK2 [EC:2.7.11.1]	-	-	PF00069.29	Protein kinase domain
TRINITY_DN5206_c0_g1_i2	blue	non	184.187	68.1259	126.156	1.4369	0.352979	4.07079	4.68533e-05	0.00373824	1.13	1.38	2.03	5.23	2.97	4.07			IPR036322	WD40-repeat-containing domain superfamily
TRINITY_DN278_c0_g1_i4	blue	non	398.317	145.789	272.053	1.44844	0.361776	4.00369	6.23623e-05	0.00473983	3.77	4.99	5.11	7.01	12.47	18.29			IPR001810	F-box domain
TRINITY_DN5608_c0_g1_i10	blue	non	2113.54	770.191	1441.87	1.45662	0.38483	3.78509	0.000153651	0.0100576	18.52	15.24	16.2	27.28	29.16	80.48			-	-	PF08240.16	Alcohol dehydrogenase GroES-like domain
TRINITY_DN2395_c0_g1_i35	blue	non	130.9	47.7094	89.3048	1.45836	0.412236	3.53769	0.000403637	0.0216492	2.33	1.81	1.53	3.28	4.97	7.39	K19845	GTPase-activating protein SAC7	-	-	PF00620.31	RhoGAP domain
TRINITY_DN5125_c0_g1_i6	blue	non	84.1974	30.487	57.3422	1.46301	0.447694	3.26788	0.00108358	0.044105	1.2	1.09	0.51	2.33	2.19	3.19			IPR006910	Rad21/Rec8-like protein, N-terminal	PF04825.17	N terminus of Rad21 / Rec8 like protein
TRINITY_DN7358_c0_g1_i1	blue	non	124.84	45.556	85.198	1.46607	0.386469	3.7935	0.000148537	0.00981738	3.57	1.67	1.91	5.89	7.06	6.68	K14797	essential nuclear protein 1	IPR007955	Bystin	PF05291.15	Bystin
TRINITY_DN4723_c0_g1_i23	blue	non	151.947	54.1	103.023	1.47824	0.402221	3.6752	0.000237666	0.0142751	1.28	3.32	2.58	5.36	7.3	7.57	K11364	SAGA-associated factor 29	-	-
TRINITY_DN1598_c0_g1_i1	blue	non	13550.6	4829.04	9189.8	1.48855	0.241852	6.1548	7.51708e-10	3.44433e-07	137.03	123.77	107.02	242.45	324.75	464.37			IPR036396	Cytochrome P450 superfamily	PF00067.26	Cytochrome P450
TRINITY_DN4778_c0_g1_i20	blue	non	108.096	37.8555	72.9757	1.50914	0.337978	4.4652	7.99958e-06	0.000977337	0.66	0.84	0.81	2.13	1.79	2.61			-	-
TRINITY_DN2979_c0_g1_i12	blue	non	437.173	151.252	294.212	1.52826	0.30337	5.03761	4.71373e-07	8.39935e-05	9.22	10.83	6.79	18.48	25.15	34.01
TRINITY_DN8395_c0_g1_i10	blue	non	54.8311	18.4372	36.6341	1.59087	0.489602	3.24932	0.0011568	0.0457834	0.46	0.25	0.5	1.29	1.37	0.98			-	-	PF05368.17	NmrA-like family
TRINITY_DN6814_c0_g1_i3	blue	non	1012.32	328.801	670.561	1.62179	0.423389	3.83049	0.00012789	0.00858148	4.64	8.19	10.81	11.72	23.59	37.25			-	-
TRINITY_DN2221_c0_g1_i15	blue	non	5838.86	1882.97	3860.91	1.63224	0.287109	5.68508	1.30754e-08	4.27939e-06	101.2	149	85.85	270.66	283.07	487.07
TRINITY_DN7559_c0_g1_i14	blue	non	55.4045	16.9796	36.192	1.69447	0.462576	3.66312	0.000249163	0.0147448	0.38	0.54	0.4	1.41	1.18	1.8			IPR008929	Chondroitin AC/alginate lyase
TRINITY_DN11595_c0_g1_i2	blue	non	55.1377	16.5918	35.8647	1.72993	0.513513	3.36881	0.000754946	0.0346907	0.6	0.61	0.35	2.18	1.12	1.94			-	-	PF00069.29	Protein kinase domain
TRINITY_DN6293_c0_g1_i4	blue	non	554.97	163.62	359.295	1.76067	0.299451	5.87967	4.11097e-09	1.49835e-06	4.59	5.81	6.19	12.81	17.42	25.94	K15100	solute carrier family 25 (mitochondrial citrate transporter), member 1	-	-	PF00153.31	Mitochondrial carrier protein
TRINITY_DN3783_c0_g1_i4	blue	non	181.483	50.6987	116.091	1.82588	0.43294	4.21739	2.47147e-05	0.00223926	0.66	1.85	1.05	3.21	4.17	5.3
TRINITY_DN2838_c0_g1_i106	blue	non	359.13	98.6877	228.909	1.86137	0.493316	3.77318	0.000161177	0.0104225	1.66	3.47	3.86	5.82	7.73	19.09			IPR036188	FAD/NAD(P)-binding domain superfamily	PF01494.23	FAD binding domain
TRINITY_DN1125_c1_g1_i9	blue	non	107.084	29.2144	68.149	1.86775	0.57321	3.2584	0.00112041	0.0448078	0.74	1.45	1.31	2.52	2.57	7.75			IPR036396	Cytochrome P450 superfamily	PF00067.26	Cytochrome P450
TRINITY_DN4778_c0_g1_i43	blue	non	187.517	50.2824	118.9	1.89004	0.500531	3.77606	0.000159326	0.0103446	0.87	1.53	0.66	1.73	4.61	5.06			-	-
TRINITY_DN8041_c0_g2_i6	blue	non	54.4929	14.4295	34.4612	1.90748	0.450486	4.23427	2.29298e-05	0.00212558	0.78	0.91	0.79	2.64	3.08	3.43			IPR011032	GroES-like superfamily
TRINITY_DN2838_c0_g1_i104	blue	non	459.428	120.147	289.788	1.93521	0.437778	4.42054	9.84562e-06	0.00110415	3.08	3.52	5.04	6.75	13.74	23.87			IPR036188	FAD/NAD(P)-binding domain superfamily	PF01494.23	FAD binding domain
TRINITY_DN874_c0_g1_i18	blue	non	136.97	35.7036	86.337	1.9428	0.428928	4.52943	5.9143e-06	0.000758782	1.21	0.92	0.73	2.35	3.35	5.24
TRINITY_DN19339_c0_g1_i1	blue	non	118.813	30.1346	74.474	1.96914	0.388575	5.06759	4.02893e-07	7.40771e-05	1.53	2.7	2.81	7.27	9.08	11.44
TRINITY_DN7705_c0_g2_i12	blue	non	244.451	61.1181	152.784	2.00063	0.400722	4.99256	5.95832e-07	0.000101653	0.7	0.62	0.54	1.52	2.03	3.86
TRINITY_DN5080_c0_g1_i1	blue	non	483.002	112.713	297.858	2.10413	0.405736	5.18597	2.14897e-07	4.72097e-05	1.43	0.92	2.46	8.54	4.26	7.77			-	-
TRINITY_DN10850_c0_g1_i4	blue	non	63.7853	14.071	38.9282	2.15114	0.485023	4.43514	9.20131e-06	0.00105326	0.22	0.5	0.29	1.64	1.43	1.5	K26141	Xaa-Arg dipeptidase [EC:3.4.13.4]	-	-	PF07687.18	Peptidase dimerisation domain
TRINITY_DN5249_c0_g1_i1	blue	non	80.0996	17.6716	48.8856	2.18633	0.541673	4.03625	5.43114e-05	0.00424874	1.53	1	0.45	5.33	2.92	5.33
TRINITY_DN5233_c0_g2_i6	blue	non	197.3	42.7843	120.042	2.19259	0.364072	6.0224	1.71846e-09	7.65527e-07	1.72	2.46	1.28	6.2	8.86	10.16
TRINITY_DN22917_c0_g2_i5	blue	non	73.2321	15.6831	44.4576	2.22526	0.487128	4.56813	4.92092e-06	0.000669867	0.51	0.37	0.18	1.33	1.83	1.79			IPR045967	Domain of unknown function DUF5923	PF19343.3	Family of unknown function (DUF5923)
TRINITY_DN1595_c0_g1_i5	blue	non	53.3927	10.9993	32.196	2.27026	0.586289	3.87226	0.000107831	0.00742182	0.14	0.41	0.57	2.1	1.38	2.05
TRINITY_DN4065_c0_g2_i2	blue	non	173.963	34.7013	104.332	2.31744	0.472378	4.90591	9.29961e-07	0.000153678	1.03	1.55	0.87	5.12	3.18	9			-	-
TRINITY_DN1595_c0_g1_i4	blue	non	82.3563	16.2849	49.3206	2.32981	0.412908	5.64245	1.67646e-08	5.27164e-06	0.44	0.63	0.66	2.86	2.51	3.36
TRINITY_DN9356_c0_g1_i13	blue	non	296.855	52.1474	174.501	2.50386	0.447285	5.5979	2.16959e-08	6.44861e-06	1.08	2.72	3.3	10.45	10.55	19.31			-	-	PF08240.16	Alcohol dehydrogenase GroES-like domain
TRINITY_DN5301_c0_g1_i29	blue	non	45.9763	8.00234	26.9893	2.51327	0.596772	4.21144	2.53751e-05	0.00228618	0.18	0.38	0.61	2.15	2.09	2.41			IPR008922	Di-copper centre-containing domain superfamily	PF00264.24	Common central domain of tyrosinase
TRINITY_DN3596_c0_g1_i19	blue	non	371.596	62.5731	217.085	2.56425	0.386454	6.63534	3.23761e-11	2.05196e-08	2.38	4.23	3.73	15.28	14.82	31.23
TRINITY_DN9356_c0_g1_i5	blue	non	106.293	17.9715	62.1323	2.57293	0.499702	5.14893	2.61973e-07	5.60168e-05	0.46	0.56	1.39	4.76	3.87	5.37			-	-	PF08240.16	Alcohol dehydrogenase GroES-like domain
TRINITY_DN3596_c0_g1_i14	blue	non	407.636	68.048	237.842	2.58149	0.389287	6.63133	3.32674e-11	2.05196e-08	1.94	3.54	5.57	21.61	16.6	27.83
TRINITY_DN7525_c0_g1_i129	blue	non	87.4498	12.9993	50.2246	2.76276	0.619734	4.45798	8.27337e-06	0.000988894	0.53	0.36	0.66	2.13	2.13	6.41
TRINITY_DN5408_c0_g1_i12	blue	non	212.329	30.0984	121.214	2.81932	0.636418	4.42998	9.4241e-06	0.00106433	0.28	1.02	2.89	10.12	10.68	8.54			-	-	PF08546.15	Ketopantoate reductase PanE/ApbA C terminal
TRINITY_DN5156_c0_g2_i2	blue	non	159.253	21.7141	90.4837	2.85615	0.848492	3.36615	0.000762242	0.0348264	0.1	2.76	0.67	15.7	5.05	5.32			-	-	PF13499.10	EF-hand domain pair
TRINITY_DN22660_c0_g1_i2	blue	non	3340.19	397.731	1868.96	3.06848	0.407198	7.5356	4.86097e-14	5.56824e-11	4.16	13.7	12.52	52.56	102.08	99.97
TRINITY_DN9528_c0_g1_i4	blue	non	49.6417	5.89324	27.7675	3.06979	0.923221	3.32509	0.0008839	0.0378003	0	0.25	0.6	1.4	1.99	3.9			-	-
TRINITY_DN9356_c0_g1_i17	blue	non	171.386	18.3782	94.8822	3.23449	0.413378	7.82453	5.09569e-15	7.42906e-12	0.73	0.6	1.09	5.15	9.34	7.96			-	-	PF08240.16	Alcohol dehydrogenase GroES-like domain
TRINITY_DN2918_c0_g1_i30	blue	non	680.23	68.5311	374.381	3.30257	0.516072	6.39943	1.55954e-10	8.33676e-08	1.12	3.06	1.17	7.83	16.22	29.15	K08139	MFS transporter, SP family, sugar:H+ symporter	-	-	PF00083.28	Sugar (and other) transporter
TRINITY_DN5821_c0_g1_i37	blue	non	50.3582	3.70666	27.0324	3.68451	1.13681	3.24109	0.00119074	0.0466892	0	0.26	0	1.15	1.04	1.35			-	-	PF01070.22	FMN-dependent dehydrogenase
TRINITY_DN5608_c0_g1_i14	blue	non	400.755	26.9557	213.855	3.89887	1.08538	3.59216	0.00032795	0.0182616	1.62	0.4	0.69	3.37	5.32	32.12			-	-	PF08240.16	Alcohol dehydrogenase GroES-like domain
TRINITY_DN3596_c0_g1_i10	blue	non	26.4227	1.43524	13.929	4.12756	0.993867	4.15303	3.28099e-05	0.00274048	0	0.12	0.09	1.29	0.96	1.9
TRINITY_DN5724_c0_g1_i3	blue	non	25.9279	1.38782	13.6579	4.28454	1.25778	3.40642	0.000658198	0.0314153	0	0	0.25	0.8	2.39	1.73			-	-	PF00282.23	Pyridoxal-dependent decarboxylase conserved domain
TRINITY_DN3907_c0_g1_i6	blue	non	70.379	2.22399	36.3015	4.89352	1.34634	3.63468	0.000278328	0.0160559	0	0.32	0	7.93	0.44	1.51			-	-
TRINITY_DN5779_c0_g2_i2	blue	non	42.4677	1.04087	21.7543	5.45745	1.06989	5.10093	3.37997e-07	6.53067e-05	0	0	0.1	1.71	1.17	1.73			IPR032675	Leucine-rich repeat domain superfamily
TRINITY_DN5258_c0_g1_i19	blue	non	45.9002	0.494221	23.1972	6.29488	1.43844	4.37619	1.2077e-05	0.00126587	0	0.09	0	0.48	5.28	3.16
TRINITY_DN1408_c0_g1_i8	blue	non	16.3691	0	8.18456	6.54731	1.5602	4.19646	2.71118e-05	0.002363	0	0	0	0.6	0.33	0.66			IPR001019	Guanine nucleotide binding protein (G-protein), alpha subunit	PF00503.24	G-protein alpha subunit
TRINITY_DN21291_c0_g1_i23	blue	non	17.0131	0	8.50656	6.60074	1.51214	4.36517	1.27024e-05	0.00131424	0	0	0	0.85	0.93	0.83			-	-
TRINITY_DN6137_c0_g1_i2	blue	non	22.5127	0	11.2563	7.0069	1.47178	4.76084	1.92791e-06	0.000294457	0	0	0	0.74	0.42	0.41			-	-	PF04082.22	Fungal specific transcription factor domain
TRINITY_DN879_c0_g1_i10	blue	non	30.9549	0	15.4775	7.46552	1.38038	5.4083	6.36255e-08	1.546e-05	0.01	0	0	1.13	0.91	1.34
TRINITY_DN355_c0_g1_i4	blue	non	34.5981	0	17.2991	7.62707	1.43528	5.31398	1.07257e-07	2.52952e-05	0	0	0	0.94	0.4	1.19	K20474	RAD50-interacting protein 1	IPR007528	RINT-1/Tip20	PF04437.17	RINT-1/TIP-1 family
TRINITY_DN2907_c0_g2_i4	blue	non	38.0164	0	19.0082	7.76133	1.50927	5.14244	2.71196e-07	5.64827e-05	0	0	0	0.39	0.57	1.92			-	-	PF07690.20	Major Facilitator Superfamily
TRINITY_DN363_c0_g1_i12	blue	non	44.685	0	22.3425	7.99592	1.34014	5.96649	2.42406e-09	9.96786e-07	0	0	0	2.2	1.24	1.44
