# Supplementary material for: Effects of Light on the Fruiting Body Color and Differentially Expressed Genes in Flammulina velutipes
Source: J Fungi (Basel). 2024 May 22;10(6):372. doi: 10.3390/jof10060372 (PMC11204606; doi:10.3390/jof10060372)
Supplement: Supplementary file 1 [file jof-10-00372-s001.zip › Table S3.xlsx]

## Sheet: enrichment.all
Table S3. Enrichment of 168 downregulated DEGs in Flammulina velutipes treated with blue and green lights.
Category	term ID	term description	observed gene count	background gene count	strength	false discovery rate	matching proteins in your network (IDs)
GO Function	GO:0004497	Monooxygenase activity	16	481	0.6	0.0079	TRINITY_DN1060_c0_g1_i2,TRINITY_DN13351_c0_g1_i28,TRINITY_DN1382_c0_g1_i4,TRINITY_DN1447_c0_g1_i1,TRINITY_DN1447_c0_g1_i56,TRINITY_DN16206_c0_g2_i5,TRINITY_DN2964_c0_g1_i10,TRINITY_DN3289_c0_g1_i4,TRINITY_DN3289_c0_g1_i7,TRINITY_DN4782_c0_g1_i2,TRINITY_DN5015_c0_g3_i1,TRINITY_DN5015_c0_g3_i3,TRINITY_DN5215_c0_g1_i33,TRINITY_DN5360_c0_g1_i15,TRINITY_DN6930_c0_g1_i17,TRINITY_DN6930_c0_g1_i28
GO Function	GO:0005506	Iron ion binding	14	428	0.59	0.0141	TRINITY_DN1060_c0_g1_i2,TRINITY_DN13351_c0_g1_i28,TRINITY_DN1382_c0_g1_i4,TRINITY_DN1447_c0_g1_i1,TRINITY_DN1447_c0_g1_i56,TRINITY_DN16206_c0_g2_i5,TRINITY_DN2964_c0_g1_i10,TRINITY_DN4782_c0_g1_i2,TRINITY_DN5015_c0_g3_i1,TRINITY_DN5015_c0_g3_i3,TRINITY_DN5215_c0_g1_i33,TRINITY_DN5360_c0_g1_i15,TRINITY_DN6930_c0_g1_i17,TRINITY_DN6930_c0_g1_i28
GO Function	GO:0020037	Heme binding	14	416	0.6	0.0141	TRINITY_DN1060_c0_g1_i2,TRINITY_DN13351_c0_g1_i28,TRINITY_DN1382_c0_g1_i4,TRINITY_DN1447_c0_g1_i1,TRINITY_DN1447_c0_g1_i56,TRINITY_DN16206_c0_g2_i5,TRINITY_DN2964_c0_g1_i10,TRINITY_DN4782_c0_g1_i2,TRINITY_DN5015_c0_g3_i1,TRINITY_DN5015_c0_g3_i3,TRINITY_DN5215_c0_g1_i33,TRINITY_DN5360_c0_g1_i15,TRINITY_DN6930_c0_g1_i17,TRINITY_DN6930_c0_g1_i28
GO Function	GO:0016491	Oxidoreductase activity	31	1740	0.33	0.0205	TRINITY_DN1029_c0_g1_i5,TRINITY_DN1060_c0_g1_i2,TRINITY_DN13351_c0_g1_i28,TRINITY_DN1382_c0_g1_i4,TRINITY_DN1447_c0_g1_i1,TRINITY_DN1447_c0_g1_i56,TRINITY_DN1609_c0_g1_i15,TRINITY_DN1609_c0_g1_i16,TRINITY_DN16206_c0_g2_i5,TRINITY_DN2964_c0_g1_i10,TRINITY_DN3096_c0_g1_i1,TRINITY_DN3168_c0_g1_i1,TRINITY_DN3289_c0_g1_i4,TRINITY_DN3289_c0_g1_i7,TRINITY_DN4210_c0_g1_i46,TRINITY_DN4210_c0_g1_i75,TRINIT…
GO Function	GO:0016705	Oxidoreductase activity, acting on paired donors, with incorporation or reduction of molecular oxygen	14	470	0.55	0.0205	TRINITY_DN1060_c0_g1_i2,TRINITY_DN13351_c0_g1_i28,TRINITY_DN1382_c0_g1_i4,TRINITY_DN1447_c0_g1_i1,TRINITY_DN1447_c0_g1_i56,TRINITY_DN16206_c0_g2_i5,TRINITY_DN2964_c0_g1_i10,TRINITY_DN4782_c0_g1_i2,TRINITY_DN5015_c0_g3_i1,TRINITY_DN5015_c0_g3_i3,TRINITY_DN5215_c0_g1_i33,TRINITY_DN5360_c0_g1_i15,TRINITY_DN6930_c0_g1_i17,TRINITY_DN6930_c0_g1_i28
GO Function	GO:0046914	Transition metal ion binding	21	977	0.41	0.0231	TRINITY_DN1029_c0_g1_i5,TRINITY_DN1060_c0_g1_i2,TRINITY_DN13351_c0_g1_i28,TRINITY_DN1382_c0_g1_i4,TRINITY_DN1447_c0_g1_i1,TRINITY_DN1447_c0_g1_i56,TRINITY_DN1609_c0_g1_i15,TRINITY_DN1609_c0_g1_i16,TRINITY_DN16206_c0_g2_i5,TRINITY_DN2086_c0_g1_i10,TRINITY_DN2086_c0_g1_i5,TRINITY_DN2296_c0_g1_i1,TRINITY_DN2964_c0_g1_i10,TRINITY_DN3357_c0_g1_i2,TRINITY_DN4782_c0_g1_i2,TRINITY_DN5015_c0_g3_i1,TRINITY…
STRING clusters	CL:25672	Alkaloid metabolic process, and Mitochondrial protein import	5	12	1.69	0.0006	TRINITY_DN506_c1_g1_i3,TRINITY_DN506_c1_g1_i4,TRINITY_DN5220_c0_g1_i29,TRINITY_DN5833_c0_g2_i1,TRINITY_DN5833_c0_g2_i2
STRING clusters	CL:24984	Cytochrome P450 - arranged by substrate type	10	195	0.78	0.005	TRINITY_DN1060_c0_g1_i2,TRINITY_DN13351_c0_g1_i28,TRINITY_DN1382_c0_g1_i4,TRINITY_DN1447_c0_g1_i1,TRINITY_DN1447_c0_g1_i56,TRINITY_DN2964_c0_g1_i10,TRINITY_DN4782_c0_g1_i2,TRINITY_DN5360_c0_g1_i15,TRINITY_DN6930_c0_g1_i17,TRINITY_DN6930_c0_g1_i28
STRING clusters	CL:24679	Activation of innate immune response, and GTPase activity	3	5	1.85	0.0143	TRINITY_DN1521_c0_g1_i12,TRINITY_DN3225_c0_g1_i5,TRINITY_DN4414_c0_g1_i11
STRING clusters	CL:25000	Cutin, suberine and wax biosynthesis, and Cytochrome P450 - arranged by substrate type	8	154	0.79	0.0239	TRINITY_DN1060_c0_g1_i2,TRINITY_DN13351_c0_g1_i28,TRINITY_DN1382_c0_g1_i4,TRINITY_DN2964_c0_g1_i10,TRINITY_DN4782_c0_g1_i2,TRINITY_DN5360_c0_g1_i15,TRINITY_DN6930_c0_g1_i17,TRINITY_DN6930_c0_g1_i28
STRING clusters	CL:25264	Monooxygenase	4	22	1.33	0.0239	TRINITY_DN1382_c0_g1_i4,TRINITY_DN4782_c0_g1_i2,TRINITY_DN6930_c0_g1_i17,TRINITY_DN6930_c0_g1_i28
UniProt Keywords	KW-0479	Metal-binding	32	1562	0.39	0.00072	TRINITY_DN1029_c0_g1_i5,TRINITY_DN1060_c0_g1_i2,TRINITY_DN13351_c0_g1_i28,TRINITY_DN1382_c0_g1_i4,TRINITY_DN1447_c0_g1_i1,TRINITY_DN1447_c0_g1_i56,TRINITY_DN1451_c0_g1_i1,TRINITY_DN1522_c0_g1_i29,TRINITY_DN1609_c0_g1_i15,TRINITY_DN1609_c0_g1_i16,TRINITY_DN16206_c0_g2_i5,TRINITY_DN2086_c0_g1_i10,TRINITY_DN2086_c0_g1_i5,TRINITY_DN3168_c0_g1_i1,TRINITY_DN3894_c0_g1_i11,TRINITY_DN4440_c0_g1_i15,TRINI…
UniProt Keywords	KW-0560	Oxidoreductase	19	714	0.5	0.0016	TRINITY_DN1029_c0_g1_i5,TRINITY_DN1060_c0_g1_i2,TRINITY_DN13351_c0_g1_i28,TRINITY_DN1382_c0_g1_i4,TRINITY_DN1447_c0_g1_i1,TRINITY_DN1447_c0_g1_i56,TRINITY_DN1609_c0_g1_i15,TRINITY_DN1609_c0_g1_i16,TRINITY_DN16206_c0_g2_i5,TRINITY_DN3168_c0_g1_i1,TRINITY_DN4782_c0_g1_i2,TRINITY_DN5215_c0_g1_i33,TRINITY_DN5360_c0_g1_i15,TRINITY_DN5520_c0_g1_i7,TRINITY_DN6277_c0_g1_i6,TRINITY_DN6277_c0_g1_i9,TRINITY…
UniProt Keywords	KW-0503	Monooxygenase	11	302	0.64	0.0058	TRINITY_DN1060_c0_g1_i2,TRINITY_DN13351_c0_g1_i28,TRINITY_DN1382_c0_g1_i4,TRINITY_DN1447_c0_g1_i1,TRINITY_DN1447_c0_g1_i56,TRINITY_DN16206_c0_g2_i5,TRINITY_DN4782_c0_g1_i2,TRINITY_DN5215_c0_g1_i33,TRINITY_DN5360_c0_g1_i15,TRINITY_DN6930_c0_g1_i17,TRINITY_DN6930_c0_g1_i28
UniProt Keywords	KW-0349	Heme	11	326	0.6	0.0075	TRINITY_DN1060_c0_g1_i2,TRINITY_DN13351_c0_g1_i28,TRINITY_DN1382_c0_g1_i4,TRINITY_DN1447_c0_g1_i1,TRINITY_DN1447_c0_g1_i56,TRINITY_DN16206_c0_g2_i5,TRINITY_DN4782_c0_g1_i2,TRINITY_DN5215_c0_g1_i33,TRINITY_DN5360_c0_g1_i15,TRINITY_DN6930_c0_g1_i17,TRINITY_DN6930_c0_g1_i28
UniProt Keywords	KW-0732	Signal	34	2065	0.29	0.0075	TRINITY_DN1029_c0_g1_i5,TRINITY_DN1194_c0_g1_i10,TRINITY_DN1247_c0_g1_i24,TRINITY_DN1447_c0_g1_i102,TRINITY_DN1556_c0_g1_i20,TRINITY_DN1609_c0_g1_i15,TRINITY_DN1609_c0_g1_i16,TRINITY_DN17351_c1_g1_i16,TRINITY_DN2066_c0_g1_i11,TRINITY_DN21291_c0_g1_i40,TRINITY_DN2964_c0_g1_i10,TRINITY_DN3096_c0_g1_i1,TRINITY_DN3346_c0_g1_i3,TRINITY_DN3894_c0_g1_i11,TRINITY_DN3995_c0_g1_i2,TRINITY_DN410_c0_g1_i11,T…
UniProt Keywords	KW-0408	Iron	12	443	0.51	0.0195	TRINITY_DN1060_c0_g1_i2,TRINITY_DN13351_c0_g1_i28,TRINITY_DN1382_c0_g1_i4,TRINITY_DN1447_c0_g1_i1,TRINITY_DN1447_c0_g1_i56,TRINITY_DN16206_c0_g2_i5,TRINITY_DN3168_c0_g1_i1,TRINITY_DN4782_c0_g1_i2,TRINITY_DN5215_c0_g1_i33,TRINITY_DN5360_c0_g1_i15,TRINITY_DN6930_c0_g1_i17,TRINITY_DN6930_c0_g1_i28
UniProt Keywords	KW-0064	Aspartyl protease	4	51	0.97	0.0421	TRINITY_DN10647_c0_g1_i12,TRINITY_DN10647_c0_g1_i13,TRINITY_DN4215_c0_g1_i20,TRINITY_DN4215_c0_g1_i49
UniProt Keywords	KW-0274	FAD	6	141	0.7	0.0477	TRINITY_DN3096_c0_g1_i1,TRINITY_DN506_c1_g1_i3,TRINITY_DN506_c1_g1_i4,TRINITY_DN5220_c0_g1_i29,TRINITY_DN5833_c0_g2_i1,TRINITY_DN5833_c0_g2_i2
