# Supplementary material for: Effects of Light on the Fruiting Body Color and Differentially Expressed Genes in Flammulina velutipes
Source: J Fungi (Basel). 2024 May 22;10(6):372. doi: 10.3390/jof10060372 (PMC11204606; doi:10.3390/jof10060372)
Supplement: Supplementary file 1 [file jof-10-00372-s001.zip › Table S4.xlsx]

## Sheet: Table S4
Table S4. List of enriched genes in Flammulina velutipes treated with blue and green lights.
Gene ID	LED treat		log2FoldChange	padj	KEGG		InterPro		Pfam
	SampleA	SampleB			ID	Description	ID	Description	ID	Description
TRINITY_DN1060_c0_g1_i2	blue	non	-1.09553	0.00359033			-	-	PF00067.26	Cytochrome P450
TRINITY_DN13351_c0_g1_i28	blue	non	-7.01756	0.000539467			-	-	PF00067.26	Cytochrome P450
TRINITY_DN1382_c0_g1_i4	blue	non	-1.19291	0.0118626			IPR036396	Cytochrome P450 superfamily	PF00067.26	Cytochrome P450
TRINITY_DN1447_c0_g1_i1	blue	non	-2.09256	1.00118e-08			-	-	PF00067.26	Cytochrome P450
TRINITY_DN1447_c0_g1_i56	blue	non	-2.07612	5.6201e-15			-	-	PF00067.26	Cytochrome P450
TRINITY_DN16206_c0_g2_i5	blue	non	-2.18299	0.000663999			-	-	PF00067.26	Cytochrome P450
TRINITY_DN2964_c0_g1_i10	blue	non	-1.07663	5.60433e-05			IPR036396	Cytochrome P450 superfamily	PF00067.26	Cytochrome P450
TRINITY_DN3289_c0_g1_i4	blue	non	-1.7778	0.0366575			-	-
TRINITY_DN3289_c0_g1_i7	blue	non	-1.21155	0.00158457			-	-	PF00743.23	Flavin-binding monooxygenase-like
TRINITY_DN4782_c0_g1_i2	blue	non	-1.07967	0.0249942			-	-	PF00067.26	Cytochrome P450
TRINITY_DN5015_c0_g3_i1	blue	non	-2.20119	6.58986e-05
TRINITY_DN5015_c0_g3_i3	blue	non	-2.18535	0.00292903
TRINITY_DN5215_c0_g1_i33	blue	non	-1.10037	0.000609319			-	-	PF00067.26	Cytochrome P450
TRINITY_DN5360_c0_g1_i15	blue	non	-1.57052	4.63281e-16			-	-	PF00067.26	Cytochrome P450
TRINITY_DN6930_c0_g1_i17	blue	non	-1.32464	4.10012e-13	K07824	benzoate 4-monooxygenase [EC:1.14.14.92]	-	-	PF00067.26	Cytochrome P450
TRINITY_DN6930_c0_g1_i28	blue	non	-1.16738	0.0395005			-	-	PF00067.26	Cytochrome P450
TRINITY_DN1029_c0_g1_i5	blue	non	-3.32252	1.04181e-10	K19791	iron transport multicopper oxidase	IPR045087	Multicopper oxidase	PF00394.26	Multicopper oxidase
TRINITY_DN10647_c0_g1_i12	blue	non	-1.3536	0.000228935			IPR021109	Aspartic peptidase domain superfamily	PF00026.27	Eukaryotic aspartyl protease
TRINITY_DN10647_c0_g1_i13	blue	non	-1.38673	0.00826094			IPR034164	Pepsin-like domain	PF00026.27	Eukaryotic aspartyl protease
TRINITY_DN1194_c0_g1_i10	blue	non	-2.49362	0.0047664			-	-	PF16010.9	Cytochrome domain of cellobiose dehydrogenase
TRINITY_DN1247_c0_g1_i24	blue	non	-1.34666	0.0372232	K01288	carboxypeptidase D [EC:3.4.16.6]	IPR029058	Alpha/Beta hydrolase fold	PF00450.26	Serine carboxypeptidase
TRINITY_DN1447_c0_g1_i102	blue	non	-1.76596	0.016536			-	-
TRINITY_DN1451_c0_g1_i1	blue	non	-2.19958	9.59681e-12			-	-
TRINITY_DN1521_c0_g1_i12	blue	non	-1.14326	2.01604e-07			-	-	PF13632.10	Glycosyl transferase family group 2
TRINITY_DN1522_c0_g1_i29	blue	non	-1.34463	0.000977337			-	-	PF01753.22	MYND finger
TRINITY_DN1556_c0_g1_i20	blue	non	-1.17146	0.0415467	K22684	metacaspase-1 [EC:3.4.22.-]	-	-	PF00656.26	Caspase domain
TRINITY_DN1609_c0_g1_i15	blue	non	-1.25433	3.43736e-05			-	-	PF00394.26	Multicopper oxidase
TRINITY_DN1609_c0_g1_i16	blue	non	-2.13767	8.24083e-11	K19791	iron transport multicopper oxidase	IPR045087	Multicopper oxidase	PF00394.26	Multicopper oxidase
TRINITY_DN17351_c1_g1_i16	blue	non	-1.60384	0.000231298			IPR001338	Hydrophobin	PF01185.22	Fungal hydrophobin
TRINITY_DN2066_c0_g1_i11	blue	non	-1.1803	0.0134765
TRINITY_DN2086_c0_g1_i10	blue	non	-1.10781	0.0357984	K01417	extracellular elastinolytic metalloproteinase [EC:3.4.24.-]	-	-	PF02128.19	Fungalysin metallopeptidase (M36)
TRINITY_DN2086_c0_g1_i5	blue	non	-1.66088	0.0007519			-	-
TRINITY_DN21291_c0_g1_i40	blue	non	-1.18276	0.00119043	K01210	glucan 1,3-beta-glucosidase [EC:3.2.1.58]	-	-
TRINITY_DN2296_c0_g1_i1	blue	non	-1.0927	0.00262682			IPR011009	Protein kinase-like domain superfamily
TRINITY_DN3096_c0_g1_i1	blue	non	-1.05177	0.0180962			IPR036188	FAD/NAD(P)-binding domain superfamily	PF05199.17	GMC oxidoreductase
TRINITY_DN3168_c0_g1_i1	blue	non	-1.17319	0.0118306			-	-	PF14226.10	non-haem dioxygenase in morphine synthesis N-terminal
TRINITY_DN3225_c0_g1_i5	blue	non	-1.89711	6.44861e-06			-	-	PF13632.10	Glycosyl transferase family group 2
TRINITY_DN3346_c0_g1_i3	blue	non	-1.16522	0.0160588	K19355	mannan endo-1,4-beta-mannosidase [EC:3.2.1.78]	-	-
TRINITY_DN3357_c0_g1_i2	blue	non	-1.33538	0.0220763			-	-	PF08487.14	Vault protein inter-alpha-trypsin domain
TRINITY_DN3894_c0_g1_i11	blue	non	-1.55938	6.63761e-05	K01569	oxalate decarboxylase [EC:4.1.1.2]	IPR017774	Bicupin, oxalate decarboxylase/oxidase	PF00190.26	Cupin
TRINITY_DN410_c0_g1_i11	blue	non	-1.69869	0.0373174			-	-
TRINITY_DN4128_c0_g1_i19	blue	non	-2.48821	6.60227e-08			-	-	PF01822.23	WSC domain
TRINITY_DN4210_c0_g1_i46	blue	non	-2.00313	0.0313122			IPR045339	Domain of unknown function DUF6534	PF20152.3	Family of unknown function (DUF6534)
TRINITY_DN4210_c0_g1_i75	blue	non	-2.22623	0.00210116			-	-	PF20152.3	Family of unknown function (DUF6534)
TRINITY_DN4210_c0_g1_i88	blue	non	-2.27586	0.00126409			-	-	PF20152.3	Family of unknown function (DUF6534)
TRINITY_DN4215_c0_g1_i20	blue	non	-1.19813	0.00112907			IPR001461	Aspartic peptidase A1 family	PF00026.27	Eukaryotic aspartyl protease
TRINITY_DN4215_c0_g1_i49	blue	non	-1.27748	0.0300063			IPR001461	Aspartic peptidase A1 family	PF00026.27	Eukaryotic aspartyl protease
TRINITY_DN4414_c0_g1_i11	blue	non	-1.16241	0.0010063			-	-	PF00722.25	Glycosyl hydrolases family 16
TRINITY_DN4440_c0_g1_i15	blue	non	-1.30338	0.0028329			-	-	PF04082.22	Fungal specific transcription factor domain
TRINITY_DN4774_c0_g1_i2	blue	non	-1.39752	0.000573055	K22494	CFEM-containing surface protein	-	-	PF05730.15	CFEM domain
TRINITY_DN489_c0_g1_i11	blue	non	-1.1303	0.0374961			IPR042269	Serine carboxypeptidase S28, SKS domain	PF05577.16	Serine carboxypeptidase S28
TRINITY_DN5001_c0_g1_i11	blue	non	-1.4275	0.000977337	K01183	chitinase [EC:3.2.1.14]	IPR011583	Chitinase II	PF00704.32	Glycosyl hydrolases family 18
TRINITY_DN5022_c0_g1_i24	blue	non	-1.23881	0.00126599			IPR012110	Thiamine pyrophosphate (TPP)-dependent enzyme	PF00205.26	Thiamine pyrophosphate enzyme, central domain
TRINITY_DN506_c1_g1_i3	blue	non	-2.10432	1.518e-06			-	-	PF01565.27	FAD binding domain
TRINITY_DN506_c1_g1_i4	blue	non	-1.78834	0.0145842			-	-	PF01565.27	FAD binding domain
TRINITY_DN5234_c0_g1_i1	blue	non	-1.56288	9.96786e-07	K18581	unsaturated chondroitin disaccharide hydrolase [EC:3.2.1.180]	IPR012341	Six-hairpin glycosidase-like superfamily
TRINITY_DN5408_c0_g1_i19	blue	non	-1.52448	5.03022e-21	K22278	peptidoglycan-N-acetylglucosamine deacetylase [EC:3.5.1.104]	-	-	PF01822.23	WSC domain
TRINITY_DN5408_c0_g1_i22	blue	non	-3.46489	0.000746364	K22278	peptidoglycan-N-acetylglucosamine deacetylase [EC:3.5.1.104]	-	-	PF01822.23	WSC domain
TRINITY_DN5520_c0_g1_i7	blue	non	-1.48267	0.0118681	K00459	nitronate monooxygenase [EC:1.13.12.16]	-	-	PF03060.19	Nitronate monooxygenase
TRINITY_DN5808_c0_g1_i23	blue	non	-1.41114	0.00105326			IPR021109	Aspartic peptidase domain superfamily	PF00026.27	Eukaryotic aspartyl protease
TRINITY_DN5833_c0_g2_i1	blue	non	-1.34176	0.0349499			-	-
TRINITY_DN5833_c0_g2_i2	blue	non	-1.84931	9.48583e-07			-	-
TRINITY_DN6009_c0_g1_i4	blue	non	-1.68072	4.10012e-13	K10643	CCR4-NOT transcription complex subunit 4 [EC:2.3.2.27]	IPR039780	CCR4-NOT transcription complex subunit 4	PF14570.10	RING/Ubox like zinc-binding domain
TRINITY_DN6015_c0_g1_i17	blue	non	-7.20209	8.42011e-06	K22684	metacaspase-1 [EC:3.4.22.-]	-	-	PF00656.26	Caspase domain
TRINITY_DN6025_c0_g2_i1	blue	non	-2.31954	0.0308393			-	-
TRINITY_DN6277_c0_g1_i6	blue	non	-1.29051	0.000112617	K00029	malate dehydrogenase (oxaloacetate-decarboxylating)(NADP+) [EC:1.1.1.40]	-	-	PF03949.19	Malic enzyme, NAD binding domain
TRINITY_DN6277_c0_g1_i9	blue	non	-1.40458	0.0334091	K00029	malate dehydrogenase (oxaloacetate-decarboxylating)(NADP+) [EC:1.1.1.40]	-	-	PF03949.19	Malic enzyme, NAD binding domain
TRINITY_DN6441_c0_g2_i1	blue	non	-2.45452	3.89248e-05
TRINITY_DN693_c0_g1_i6	blue	non	-1.40169	6.17458e-05	K03885	NADH:quinone reductase (non-electrogenic) [EC:1.6.5.9]	IPR045024	Alternative NADH dehydrogenase	PF07992.18	Pyridine nucleotide-disulphide oxidoreductase
TRINITY_DN7460_c0_g1_i20	blue	non	-2.25077	0.00360628			IPR023213	Chloramphenicol acetyltransferase-like domain superfamily
TRINITY_DN7460_c0_g1_i58	blue	non	-2.08806	0.00221845
TRINITY_DN7739_c0_g1_i106	blue	non	-1.9396	7.40771e-05			-	-	PF00578.25	AhpC/TSA family
TRINITY_DN7772_c0_g1_i89	blue	non	-1.82996	0.00456494			-	-
TRINITY_DN7851_c0_g1_i3	blue	non	-1.13543	8.42561e-09	K00521	ferric-chelate reductase [EC:1.16.1.7]	-	-	PF01794.23	Ferric reductase like transmembrane component
TRINITY_DN8135_c0_g1_i4	blue	non	-1.10381	0.00479504			-	-
TRINITY_DN8852_c0_g1_i1	blue	non	-1.03375	0.0186957			-	-	PF20152.3	Family of unknown function (DUF6534)
TRINITY_DN1447_c0_g1_i1	green	non	-1.5818	0.000230892			-	-	PF00067.26	Cytochrome P450
TRINITY_DN5015_c0_g3_i1	green	non	-2.261	0.0158036
TRINITY_DN5360_c0_g1_i15	green	non	-1.40225	0.0211843			-	-	PF00067.26	Cytochrome P450
TRINITY_DN6930_c0_g1_i17	green	non	-1.22602	0.00154495	K07824	benzoate 4-monooxygenase [EC:1.14.14.92]	-	-	PF00067.26	Cytochrome P450
TRINITY_DN1029_c0_g1_i5	green	non	-2.42333	0.00541676	K19791	iron transport multicopper oxidase	IPR045087	Multicopper oxidase	PF00394.26	Multicopper oxidase
TRINITY_DN1521_c0_g1_i12	green	non	-1.38183	0.00204535			-	-	PF13632.10	Glycosyl transferase family group 2
TRINITY_DN1609_c0_g1_i16	green	non	-1.64863	0.0156479	K19791	iron transport multicopper oxidase	IPR045087	Multicopper oxidase	PF00394.26	Multicopper oxidase
TRINITY_DN2066_c0_g1_i11	green	non	-1.25598	0.0122656
TRINITY_DN3225_c0_g1_i5	green	non	-2.08696	2.67302e-05			-	-	PF13632.10	Glycosyl transferase family group 2
TRINITY_DN3357_c0_g1_i2	green	non	-1.42884	0.0436139			-	-	PF08487.14	Vault protein inter-alpha-trypsin domain
TRINITY_DN3894_c0_g1_i11	green	non	-1.52143	0.00408238	K01569	oxalate decarboxylase [EC:4.1.1.2]	IPR017774	Bicupin, oxalate decarboxylase/oxidase	PF00190.26	Cupin
TRINITY_DN3995_c0_g1_i2	green	non	-1.19345	0.0205639			IPR018466	Yeast cell wall synthesis Kre9/Knh1-like, N-terminal
TRINITY_DN4774_c0_g1_i2	green	non	-1.26549	0.0226033	K22494	CFEM-containing surface protein	-	-	PF05730.15	CFEM domain
TRINITY_DN5022_c0_g1_i23	green	non	-3.3142	0.00706283			IPR012110	Thiamine pyrophosphate (TPP)-dependent enzyme	PF00205.26	Thiamine pyrophosphate enzyme, central domain
TRINITY_DN5220_c0_g1_i29	green	non	-1.22804	0.0312118			-	-	PF01565.27	FAD binding domain
TRINITY_DN5234_c0_g1_i1	green	non	-1.37252	0.00400339	K18581	unsaturated chondroitin disaccharide hydrolase [EC:3.2.1.180]	IPR012341	Six-hairpin glycosidase-like superfamily
TRINITY_DN5408_c0_g1_i19	green	non	-1.14074	9.92463e-06	K22278	peptidoglycan-N-acetylglucosamine deacetylase [EC:3.5.1.104]	-	-	PF01822.23	WSC domain
TRINITY_DN5833_c0_g2_i2	green	non	-1.70475	0.00689207			-	-
TRINITY_DN6009_c0_g1_i4	green	non	-1.48929	0.000322807	K10643	CCR4-NOT transcription complex subunit 4 [EC:2.3.2.27]	IPR039780	CCR4-NOT transcription complex subunit 4	PF14570.10	RING/Ubox like zinc-binding domain
TRINITY_DN6441_c0_g2_i1	green	non	-2.15739	0.0158036
TRINITY_DN6755_c0_g1_i4	green	non	-7.19398	0.000597717
TRINITY_DN7364_c0_g1_i1	green	non	-1.92049	0.0378265			IPR021884	Ice-binding protein	PF11999.12	Ice-binding-like
TRINITY_DN7460_c0_g1_i58	green	non	-1.82308	0.0374779
TRINITY_DN7739_c0_g1_i106	green	non	-1.98097	0.00376183			-	-	PF00578.25	AhpC/TSA family
TRINITY_DN7851_c0_g1_i3	green	non	-1.17417	3.09261e-05	K00521	ferric-chelate reductase [EC:1.16.1.7]	-	-	PF01794.23	Ferric reductase like transmembrane component
TRINITY_DN8135_c0_g1_i4	green	non	-1.29219	0.00872882			-	-
TRINITY_DN962_c0_g1_i6	green	non	-1.50846	3.11439e-06			IPR015720	Transmembrane emp24 domain-containing protein	PF01105.28	emp24/gp25L/p24 family/GOLD
